# Supplementary material for: N-tert-Butyl-3-hydr­oxy-5-androstene-17-carboxamide monohydrate
Source: Acta Crystallogr Sect E Struct Rep Online. 2009 Jun 6;65(Pt 7):o1507–8. doi: 10.1107/S1600536809020984 (PMC2969220; doi:10.1107/S1600536809020984)
Supplement: Supplementary file 1 [file e-65-o1507-sup1.cif]

##############################################################################
###                                                                        ###
###        Electronic paper (Acta Crystallographica Section E)             ###
###                                                                        ###
##############################################################################
#                                                                            #
# This CIF contains the data in a paper accepted for publication in Acta     #
# Crystallographica Section E. It conforms to the requirements of Notes      #
# for Authors for Section E, and has been peer reviewed under the auspices   #
# of the IUCr Commission on Journals.                                        #
#                                                                            #
# Full details of the Crystallographic Information File format               #
# are given in the paper "The Crystallographic Information File (CIF):       #
# a New Standard Archive File for Crystallography" by S. R. Hall, F. H.      #
# Allen and I. D. Brown [Acta Cryst. (1991), A47, 655-685].                  #
#                                                                            #
# The current version of the core CIF dictionary is obtainable from          #
# ftp://ftp.iucr.org/pub/cif_core.dic. The current version number is 2.4.    #
#                                                                            #
# Software is freely available for graphical display of the structure(s) in  #
# this CIF.  For information consult the CIF home page http://www.iucr.org/  #
# cif/home.html                                                              #
#                                                                            #
# This file may be used for bona fide research purposes within the           #
# scientific community so long as proper attribution is given to the journal # 
# article from which it was obtained.                                        #
#                                                                            #
##############################################################################
                                             
data_global
_audit_creation_method     SHELXL-97
_journal_data_validation_number     ?
_journal_date_recd_electronic     2009-06-01
_journal_date_accepted     2009-06-03
_journal_name_full     'Acta Crystallographica, Section E'
_journal_year     2009
_journal_volume     65
_journal_issue      7
_journal_page_first     o1507
_journal_page_last     o1508
_journal_paper_category     QO
_journal_coeditor_code     WM2238
_publ_contact_author_name     'Jiang-Sheng Li'
_publ_contact_author_address
; School of Chemistry and Biological Engineering,
  Changsha University of Science & Technology
  Changsha 410004
  People's Republic of China
;
_publ_contact_author_email     'js_li@yahoo.com.cn'
_publ_contact_author_fax     '86 731 5258733'
_publ_contact_author_phone     '86 731 5258733'
_publ_section_title
;
<i>N</i>-<i>tert</i>-Butyl-3-hydroxy-5-androstene-17-carboxamide monohydrate
;
loop_
    _publ_author_name
    _publ_author_address
    'Li, Jiang-Sheng'
; School of Chemistry and Biological Engineering,
  Changsha University of Science & Technology
  Changsha 410004
  People's Republic of China
;
    'Simpson, Jim'
;
Department of Chemistry,
University of Otago,
PO Box 56, Dunedin,
New Zealand
;
    'Li, Xiao-Jun'
; School of Chemical Engineering,
  Hebei University of Technology
  Tianjin 300130
  People's Republic of China
;
    'Li, Xun'
; School of Chemistry and Biological Engineering,
  Changsha University of Science & Technology
  Changsha 410004
  People's Republic of China
;
    'Huang, Peng-Mian'
; School of Chemistry and Biological Engineering,
  Changsha University of Science & Technology
  Changsha 410004
  People's Republic of China
;
data_I
_chemical_name_systematic
;
<i>N</i>-(<i>tert</i>-butyl)-3-hydroxy-10,13-dimethyl-
2,3,4,7,8,9,10,11,12,13,14,15,16,17-tetradecahydo-1<i>H</i>-
cyclopenta[\a]phenanthrene-17-carboxamide monohydrate
;
_chemical_name_common
  '<i>N</i>-<i>tert</i>-Butyl-3-hydroxy-5-androstene-17-carboxamide monohydrate'
_chemical_formula_moiety     'C24 H39 N O2, H2 O'
_chemical_formula_sum     'C24 H41 N O3'
_chemical_formula_iupac     'C24 H39 N O2, H2 O'
_chemical_formula_weight     391.58
_chemical_melting_point     ?
_symmetry_cell_setting     Monoclinic
_symmetry_space_group_name_H-M     'C 2'
_symmetry_space_group_name_Hall     'C 2y'
loop_
    _symmetry_equiv_pos_as_xyz
    'x, y, z'
    '-x, y, -z'
    'x+1/2, y+1/2, z'
    '-x+1/2, y+1/2, -z'
_cell_length_a     9.934(6)
_cell_length_b     7.469(5)
_cell_length_c     30.647(18)
_cell_angle_alpha     90.00
_cell_angle_beta     91.547(10)
_cell_angle_gamma     90.00
_cell_volume     2273(2)
_cell_formula_units_Z     4
_cell_measurement_reflns_used     734
_cell_measurement_theta_min     3.32
_cell_measurement_theta_max     26.17
_cell_measurement_temperature     293
_exptl_crystal_description     block
_exptl_crystal_colour     colourless
_exptl_crystal_size_max     0.40
_exptl_crystal_size_mid     0.30
_exptl_crystal_size_min     0.15
_exptl_crystal_density_diffrn     1.144
_exptl_crystal_density_meas     ?
_exptl_crystal_density_method     'not measured'
_exptl_crystal_F_000     864
_exptl_absorpt_coefficient_mu     0.074
_exptl_absorpt_correction_type     multi-scan
_exptl_absorpt_process_details     '(SADABS; Sheldrick, 1996)'
_exptl_absorpt_correction_T_min     0.971
_exptl_absorpt_correction_T_max     0.989
_exptl_special_details
;
;
_diffrn_ambient_temperature     293(2)
_diffrn_radiation_type     MoK\a
_diffrn_radiation_wavelength     0.71073
_diffrn_radiation_source     'fine-focus sealed tube'
_diffrn_radiation_monochromator     graphite
_diffrn_measurement_device_type     'Bruker SMART 1K CCD'
_diffrn_measurement_method     '\f and \w'
_diffrn_detector_area_resol_mean     ?
_diffrn_reflns_number     4186
_diffrn_reflns_av_R_equivalents     0.0349
_diffrn_reflns_av_sigmaI/netI     0.0496
_diffrn_reflns_theta_min     1.99
_diffrn_reflns_theta_max     25.02
_diffrn_reflns_theta_full     25.02
_diffrn_measured_fraction_theta_max     0.983
_diffrn_measured_fraction_theta_full     0.983
_diffrn_reflns_limit_h_min     -11
_diffrn_reflns_limit_h_max     11
_diffrn_reflns_limit_k_min     -5
_diffrn_reflns_limit_k_max     8
_diffrn_reflns_limit_l_min     -32
_diffrn_reflns_limit_l_max     36
_diffrn_standards_number     0
_diffrn_standards_interval_count     .
_diffrn_standards_interval_time     .
_diffrn_standards_decay_%     ?
_refine_special_details
;
Refinement of <i>F</i>^2^ against ALL reflections. The weighted <i>R</i>-factor
<i>wR</i> and goodness of fit <i>S</i> are based on <i>F</i>^2^, conventional
<i>R</i>-factors <i>R</i> are based on <i>F</i>, with <i>F</i> set to zero for
negative <i>F</i>^2^. The threshold expression of <i>F</i>^2^ >
\s(<i>F</i>^2^) is used only for calculating <i>R</i>-factors(gt) <i>etc</i>.
and is not relevant to the choice of reflections for refinement.
<i>R</i>-factors based on <i>F</i>^2^ are statistically about twice as large
as those based on <i>F</i>, and <i>R</i>- factors based on ALL data will be
even larger.
;
_reflns_number_total     2146
_reflns_number_gt     1735
_reflns_threshold_expression     I>2\s(I)
_refine_ls_structure_factor_coef     Fsqd
_refine_ls_matrix_type     full
_refine_ls_R_factor_all     0.0646
_refine_ls_R_factor_gt     0.0477
_refine_ls_wR_factor_gt     0.1065
_refine_ls_wR_factor_ref     0.1135
_refine_ls_goodness_of_fit_ref     1.071
_refine_ls_restrained_S_all     1.069
_refine_ls_number_reflns     2146
_refine_ls_number_parameters     277
_refine_ls_number_restraints     7
_refine_ls_hydrogen_treatment     mixed
_refine_ls_weighting_scheme     calc
_refine_ls_weighting_details
              'w=1/[\s^2^(Fo^2^)+(0.0584P)^2^+0.5179P] where P=(Fo^2^+2Fc^2^)/3'
_atom_sites_solution_hydrogens     geom
_atom_sites_solution_primary     direct
_atom_sites_solution_secondary     difmap
_refine_ls_shift/su_max     0.003
_refine_ls_shift/su_mean     0.000
_refine_diff_density_max     0.179
_refine_diff_density_min     -0.153
_refine_ls_extinction_method     'SHELXL97 (Sheldrick, 2008)'
_refine_ls_extinction_coef     0.0095(13)
_refine_ls_extinction_expression
                                  'Fc^*^=kFc[1+0.001xFc^2^\l^3^/sin(2\q)]^-1/4^'
loop_
    _atom_type_symbol
    _atom_type_description
    _atom_type_scat_dispersion_real
    _atom_type_scat_dispersion_imag
    _atom_type_scat_source
    'C' 'C' 0.0033 0.0016
                         'International Tables Vol C Tables 4.2.6.8 and 6.1.1.4'
    'H' 'H' 0.0000 0.0000
                         'International Tables Vol C Tables 4.2.6.8 and 6.1.1.4'
    'N' 'N' 0.0061 0.0033
                         'International Tables Vol C Tables 4.2.6.8 and 6.1.1.4'
    'O' 'O' 0.0106 0.0060
                         'International Tables Vol C Tables 4.2.6.8 and 6.1.1.4'
_computing_data_collection     'SMART (Bruker, 1997)'
_computing_cell_refinement     'SAINT (Bruker, 1997)'
_computing_data_reduction     'SAINT (Bruker, 1997)'
_computing_structure_solution     'SHELXS97 (Sheldrick, 2008)'
_computing_structure_refinement     'SHELXL97 (Sheldrick, 2008)'
_computing_molecular_graphics
;
SHELXTL (Sheldrick, 2008) and Mercury (Macrae <i>et al.</i>,
2006)
;
_computing_publication_material
;
SHELXL97 (Sheldrick, 2008), enCIFer (Allen <i>et al.</i>, 2004),
PLATON (Spek, 2009) and publCIF (Westrip, 2009)
;
loop_
    _atom_site_type_symbol
    _atom_site_label
    _atom_site_fract_x
    _atom_site_fract_y
    _atom_site_fract_z
    _atom_site_U_iso_or_equiv
    _atom_site_adp_type
    _atom_site_calc_flag
    _atom_site_refinement_flags
    _atom_site_occupancy
    _atom_site_disorder_assembly
    _atom_site_disorder_group
    C C1 0.4428(4) 0.2304(5) 0.35592(10) 0.0384(9) Uani d . 1 . .
    H H1A 0.4627 0.3396 0.3403 0.046 Uiso calc R 1 . .
    H H1B 0.3577 0.1847 0.3443 0.046 Uiso calc R 1 . .
    C C3 0.3985(3) 0.1094(5) 0.42947(10) 0.0379(9) Uani d . 1 . .
    H H3 0.3143 0.0565 0.4181 0.045 Uiso calc R 1 . .
    O O1 0.3816(3) 0.1542(4) 0.47468(8) 0.0467(7) Uani d D 1 . .
    H H1OA 0.450(6) 0.128(13) 0.489(3) 0.070 Uiso d PD 0.50 . .
    H H1OB 0.358(10) 0.052(5) 0.480(3) 0.070 Uiso d PD 0.50 . .
    C C4 0.5102(4) -0.0249(5) 0.42418(11) 0.0374(9) Uani d . 1 . .
    H H4A 0.5926 0.0222 0.4374 0.045 Uiso calc R 1 . .
    H H4B 0.4877 -0.1344 0.4394 0.045 Uiso calc R 1 . .
    C C5 0.5333(3) -0.0670(5) 0.37715(10) 0.0300(8) Uani d . 1 . .
    C C6 0.5374(3) -0.2341(5) 0.36342(11) 0.0350(8) Uani d . 1 . .
    H H6 0.5238 -0.3239 0.3838 0.042 Uiso calc R 1 . .
    C C7 0.5621(3) -0.2899(5) 0.31783(11) 0.0346(8) Uani d . 1 . .
    H H7A 0.4788 -0.3350 0.3048 0.042 Uiso calc R 1 . .
    H H7B 0.6269 -0.3871 0.3183 0.042 Uiso calc R 1 . .
    C C8 0.6145(3) -0.1399(5) 0.28958(10) 0.0273(7) Uani d . 1 . .
    H H8 0.7102 -0.1216 0.2968 0.033 Uiso calc R 1 . .
    C C9 0.5391(3) 0.0331(4) 0.29865(10) 0.0264(7) Uani d . 1 . .
    H H9 0.4435 0.0065 0.2933 0.032 Uiso calc R 1 . .
    C C10 0.5527(3) 0.0933(4) 0.34704(10) 0.0268(7) Uani d . 1 . .
    C C19 0.6913(3) 0.1751(5) 0.35760(10) 0.0388(9) Uani d . 1 . .
    H H19A 0.7037 0.1859 0.3887 0.058 Uiso calc R 1 . .
    H H19B 0.6969 0.2914 0.3444 0.058 Uiso calc R 1 . .
    H H19C 0.7602 0.0992 0.3463 0.058 Uiso calc R 1 . .
    C C11 0.5739(4) 0.1816(5) 0.26685(10) 0.0365(8) Uani d . 1 . .
    H H11A 0.6649 0.2223 0.2735 0.044 Uiso calc R 1 . .
    H H11B 0.5138 0.2819 0.2713 0.044 Uiso calc R 1 . .
    C C12 0.5642(4) 0.1268(5) 0.21887(10) 0.0372(9) Uani d . 1 . .
    H H12A 0.4708 0.1039 0.2106 0.045 Uiso calc R 1 . .
    H H12B 0.5963 0.2239 0.2009 0.045 Uiso calc R 1 . .
    C C13 0.6473(3) -0.0400(5) 0.21091(10) 0.0292(8) Uani d . 1 . .
    C C18 0.7972(3) 0.0009(5) 0.21675(12) 0.0404(9) Uani d . 1 . .
    H H18A 0.8486 -0.1026 0.2090 0.061 Uiso calc R 1 . .
    H H18B 0.8169 0.0317 0.2467 0.061 Uiso calc R 1 . .
    H H18C 0.8204 0.0994 0.1983 0.061 Uiso calc R 1 . .
    C C14 0.5993(3) -0.1847(4) 0.24156(10) 0.0288(8) Uani d . 1 . .
    H H14 0.5022 -0.1957 0.2357 0.035 Uiso calc R 1 . .
    C C15 0.6607(4) -0.3561(5) 0.22482(12) 0.0451(10) Uani d . 1 . .
    H H15A 0.6081 -0.4594 0.2331 0.054 Uiso calc R 1 . .
    H H15B 0.7524 -0.3708 0.2360 0.054 Uiso calc R 1 . .
    C C16 0.6573(4) -0.3311(6) 0.17535(12) 0.0553(11) Uani d . 1 . .
    H H16A 0.5903 -0.4094 0.1618 0.066 Uiso calc R 1 . .
    H H16B 0.7444 -0.3592 0.1635 0.066 Uiso calc R 1 . .
    C C17 0.6212(4) -0.1340(6) 0.16646(11) 0.0389(9) Uani d . 1 . .
    H H17 0.5244 -0.1277 0.1596 0.047 Uiso calc R 1 . .
    C C20 0.6943(4) -0.0543(6) 0.12881(12) 0.0448(10) Uani d . 1 . .
    O O2 0.8041(3) -0.1105(5) 0.11812(9) 0.0679(10) Uani d . 1 . .
    N N1 0.6348(3) 0.0865(5) 0.10950(9) 0.0459(9) Uani d D 1 . .
    H H1N 0.553(2) 0.120(6) 0.1186(12) 0.055 Uiso d D 1 . .
    C C21 0.6855(4) 0.1911(7) 0.07302(11) 0.0499(11) Uani d . 1 . .
    C C22 0.8179(5) 0.2794(9) 0.08648(17) 0.0811(16) Uani d . 1 . .
    H H22A 0.8044 0.3557 0.1112 0.122 Uiso calc R 1 . .
    H H22B 0.8501 0.3494 0.0626 0.122 Uiso calc R 1 . .
    H H22C 0.8830 0.1889 0.0941 0.122 Uiso calc R 1 . .
    C C23 0.5815(5) 0.3306(8) 0.06214(15) 0.0794(17) Uani d . 1 . .
    H H23A 0.4980 0.2733 0.0540 0.119 Uiso calc R 1 . .
    H H23B 0.6112 0.4024 0.0383 0.119 Uiso calc R 1 . .
    H H23C 0.5686 0.4054 0.0871 0.119 Uiso calc R 1 . .
    C C24 0.7039(5) 0.0700(9) 0.03397(13) 0.0816(17) Uani d . 1 . .
    H H24A 0.7758 -0.0129 0.0402 0.122 Uiso calc R 1 . .
    H H24B 0.7255 0.1410 0.0090 0.122 Uiso calc R 1 . .
    H H24C 0.6221 0.0050 0.0280 0.122 Uiso calc R 1 . .
    O O1W 0.3597(4) 0.5303(7) 0.49476(16) 0.1038(14) Uani d D 1 . .
    H H1W 0.416(6) 0.553(13) 0.5152(16) 0.156 Uiso d D 1 . .
    H H2WA 0.288(15) 0.55(3) 0.508(7) 0.156 Uiso d PD 0.50 . .
    H H2WB 0.299(18) 0.60(2) 0.503(8) 0.156 Uiso d PD 0.50 . .
    C C2 0.4264(4) 0.2760(5) 0.40398(11) 0.0408(9) Uani d . 1 . .
    H H2A 0.5080 0.3323 0.4154 0.049 Uiso calc R 1 . .
    H H2B 0.3527 0.3599 0.4070 0.049 Uiso calc R 1 . .
loop_
    _atom_site_aniso_label
    _atom_site_aniso_U_11
    _atom_site_aniso_U_22
    _atom_site_aniso_U_33
    _atom_site_aniso_U_12
    _atom_site_aniso_U_13
    _atom_site_aniso_U_23
    C1 0.049(2) 0.037(2) 0.0293(18) 0.0108(17) 0.0050(15) 0.0067(17)
    C3 0.0364(19) 0.046(2) 0.0312(18) -0.0048(18) -0.0004(13) -0.0004(17)
    O1 0.0488(17) 0.061(2) 0.0309(14) -0.0033(15) 0.0086(11) -0.0015(14)
    C4 0.048(2) 0.036(2) 0.0277(18) -0.0011(17) 0.0005(15) 0.0079(16)
    C5 0.0281(17) 0.032(2) 0.0299(17) -0.0031(15) -0.0014(13) 0.0066(16)
    C6 0.038(2) 0.033(2) 0.0345(19) -0.0038(16) 0.0023(14) 0.0095(17)
    C7 0.0400(19) 0.0231(19) 0.041(2) -0.0042(15) 0.0028(15) 0.0031(16)
    C8 0.0254(16) 0.0282(18) 0.0286(17) -0.0008(15) 0.0034(12) 0.0023(15)
    C9 0.0237(15) 0.0247(17) 0.0306(17) 0.0005(13) 0.0002(12) 0.0023(14)
    C10 0.0296(17) 0.0271(18) 0.0237(16) 0.0045(14) 0.0023(12) 0.0027(14)
    C19 0.0403(19) 0.043(2) 0.0332(18) -0.0118(18) 0.0021(14) 0.0019(18)
    C11 0.054(2) 0.0279(19) 0.0284(18) 0.0077(18) 0.0066(15) 0.0042(16)
    C12 0.043(2) 0.041(2) 0.0278(18) 0.0085(17) 0.0038(14) 0.0069(17)
    C13 0.0269(17) 0.032(2) 0.0288(18) -0.0008(15) 0.0037(13) -0.0001(16)
    C18 0.0337(19) 0.044(2) 0.044(2) -0.0035(17) 0.0026(15) 0.0073(18)
    C14 0.0256(16) 0.0274(19) 0.0335(18) -0.0029(14) 0.0020(13) -0.0041(15)
    C15 0.056(2) 0.036(2) 0.043(2) -0.0040(19) 0.0084(17) -0.0065(18)
    C16 0.068(3) 0.051(3) 0.048(2) -0.007(2) 0.0149(19) -0.014(2)
    C17 0.0376(19) 0.049(2) 0.0301(18) -0.0050(18) 0.0024(14) -0.0062(18)
    C20 0.044(2) 0.057(3) 0.033(2) -0.001(2) 0.0091(16) -0.007(2)
    O2 0.062(2) 0.089(3) 0.0546(18) 0.0252(18) 0.0296(14) 0.0116(18)
    N1 0.0422(17) 0.064(2) 0.0315(16) 0.0094(17) 0.0086(13) 0.0049(17)
    C21 0.052(2) 0.066(3) 0.032(2) 0.009(2) 0.0086(16) 0.004(2)
    C22 0.068(3) 0.096(4) 0.079(3) -0.017(3) 0.000(3) 0.010(3)
    C23 0.088(3) 0.095(4) 0.056(3) 0.027(3) 0.019(2) 0.021(3)
    C24 0.106(4) 0.100(5) 0.039(2) 0.021(4) 0.013(2) -0.005(3)
    O1W 0.076(3) 0.106(4) 0.131(4) 0.021(3) 0.019(2) -0.036(3)
    C2 0.049(2) 0.041(2) 0.0326(19) 0.0135(18) 0.0085(15) -0.0001(18)
_geom_special_details
;
All e.s.d.'s (except the e.s.d. in the dihedral angle between two l.s. planes)
are estimated using the full covariance matrix. The cell e.s.d.'s are taken
into account individually in the estimation of e.s.d.'s in distances, angles
and torsion angles; correlations between e.s.d.'s in cell parameters are only
used when they are defined by crystal symmetry. An approximate (isotropic)
treatment of cell e.s.d.'s is used for estimating e.s.d.'s involving l.s.
planes.
;
loop_
    _geom_bond_atom_site_label_1
    _geom_bond_atom_site_label_2
    _geom_bond_site_symmetry_2
    _geom_bond_distance
    _geom_bond_publ_flag
    C1 C2 . 1.525(5) ?
    C1 C10 . 1.527(5) ?
    C1 H1A . 0.9700 ?
    C1 H1B . 0.9700 ?
    C3 O1 . 1.440(4) ?
    C3 C2 . 1.499(5) ?
    C3 C4 . 1.508(5) ?
    C3 H3 . 0.9800 ?
    O1 H1OA . 0.821(11) ?
    O1 H1OB . 0.819(11) ?
    C4 C5 . 1.499(5) ?
    C4 H4A . 0.9700 ?
    C4 H4B . 0.9700 ?
    C5 C6 . 1.318(5) ?
    C5 C10 . 1.527(5) ?
    C6 C7 . 1.485(5) ?
    C6 H6 . 0.9300 ?
    C7 C8 . 1.517(5) ?
    C7 H7A . 0.9700 ?
    C7 H7B . 0.9700 ?
    C8 C14 . 1.513(4) ?
    C8 C9 . 1.522(5) ?
    C8 H8 . 0.9800 ?
    C9 C11 . 1.523(5) ?
    C9 C10 . 1.552(4) ?
    C9 H9 . 0.9800 ?
    C10 C19 . 1.533(4) ?
    C19 H19A . 0.9600 ?
    C19 H19B . 0.9600 ?
    C19 H19C . 0.9600 ?
    C11 C12 . 1.527(4) ?
    C11 H11A . 0.9700 ?
    C11 H11B . 0.9700 ?
    C12 C13 . 1.519(5) ?
    C12 H12A . 0.9700 ?
    C12 H12B . 0.9700 ?
    C13 C14 . 1.517(5) ?
    C13 C18 . 1.526(5) ?
    C13 C17 . 1.548(5) ?
    C18 H18A . 0.9600 ?
    C18 H18B . 0.9600 ?
    C18 H18C . 0.9600 ?
    C14 C15 . 1.514(5) ?
    C14 H14 . 0.9800 ?
    C15 C16 . 1.527(5) ?
    C15 H15A . 0.9700 ?
    C15 H15B . 0.9700 ?
    C16 C17 . 1.537(6) ?
    C16 H16A . 0.9700 ?
    C16 H16B . 0.9700 ?
    C17 C20 . 1.503(5) ?
    C17 H17 . 0.9800 ?
    C20 O2 . 1.222(4) ?
    C20 N1 . 1.337(5) ?
    N1 C21 . 1.465(5) ?
    N1 H1N . 0.899(10) ?
    C21 C23 . 1.499(6) ?
    C21 C24 . 1.515(6) ?
    C21 C22 . 1.518(6) ?
    C22 H22A . 0.9600 ?
    C22 H22B . 0.9600 ?
    C22 H22C . 0.9600 ?
    C23 H23A . 0.9600 ?
    C23 H23B . 0.9600 ?
    C23 H23C . 0.9600 ?
    C24 H24A . 0.9600 ?
    C24 H24B . 0.9600 ?
    C24 H24C . 0.9600 ?
    O1W H1W . 0.847(11) ?
    O1W H2WA . 0.850(11) ?
    O1W H2WB . 0.850(11) ?
    C2 H2A . 0.9700 ?
    C2 H2B . 0.9700 ?
loop_
    _geom_angle_atom_site_label_1
    _geom_angle_atom_site_label_2
    _geom_angle_atom_site_label_3
    _geom_angle_site_symmetry_1
    _geom_angle_site_symmetry_3
    _geom_angle
    _geom_angle_publ_flag
    C2 C1 C10 . . 114.7(3) ?
    C2 C1 H1A . . 108.6 ?
    C10 C1 H1A . . 108.6 ?
    C2 C1 H1B . . 108.6 ?
    C10 C1 H1B . . 108.6 ?
    H1A C1 H1B . . 107.6 ?
    O1 C3 C2 . . 109.6(3) ?
    O1 C3 C4 . . 111.3(3) ?
    C2 C3 C4 . . 110.4(3) ?
    O1 C3 H3 . . 108.5 ?
    C2 C3 H3 . . 108.5 ?
    C4 C3 H3 . . 108.5 ?
    C3 O1 H1OA . . 110(7) ?
    C3 O1 H1OB . . 92(7) ?
    H1OA O1 H1OB . . 85(9) ?
    C5 C4 C3 . . 112.0(3) ?
    C5 C4 H4A . . 109.2 ?
    C3 C4 H4A . . 109.2 ?
    C5 C4 H4B . . 109.2 ?
    C3 C4 H4B . . 109.2 ?
    H4A C4 H4B . . 107.9 ?
    C6 C5 C4 . . 120.8(3) ?
    C6 C5 C10 . . 122.9(3) ?
    C4 C5 C10 . . 116.2(3) ?
    C5 C6 C7 . . 125.0(3) ?
    C5 C6 H6 . . 117.5 ?
    C7 C6 H6 . . 117.5 ?
    C6 C7 C8 . . 113.4(3) ?
    C6 C7 H7A . . 108.9 ?
    C8 C7 H7A . . 108.9 ?
    C6 C7 H7B . . 108.9 ?
    C8 C7 H7B . . 108.9 ?
    H7A C7 H7B . . 107.7 ?
    C14 C8 C7 . . 111.4(3) ?
    C14 C8 C9 . . 109.2(3) ?
    C7 C8 C9 . . 110.2(2) ?
    C14 C8 H8 . . 108.7 ?
    C7 C8 H8 . . 108.7 ?
    C9 C8 H8 . . 108.7 ?
    C8 C9 C11 . . 112.3(2) ?
    C8 C9 C10 . . 112.9(3) ?
    C11 C9 C10 . . 112.6(3) ?
    C8 C9 H9 . . 106.1 ?
    C11 C9 H9 . . 106.1 ?
    C10 C9 H9 . . 106.1 ?
    C5 C10 C1 . . 108.4(2) ?
    C5 C10 C19 . . 108.2(3) ?
    C1 C10 C19 . . 109.8(3) ?
    C5 C10 C9 . . 109.9(3) ?
    C1 C10 C9 . . 108.7(2) ?
    C19 C10 C9 . . 111.8(2) ?
    C10 C19 H19A . . 109.5 ?
    C10 C19 H19B . . 109.5 ?
    H19A C19 H19B . . 109.5 ?
    C10 C19 H19C . . 109.5 ?
    H19A C19 H19C . . 109.5 ?
    H19B C19 H19C . . 109.5 ?
    C9 C11 C12 . . 114.3(3) ?
    C9 C11 H11A . . 108.7 ?
    C12 C11 H11A . . 108.7 ?
    C9 C11 H11B . . 108.7 ?
    C12 C11 H11B . . 108.7 ?
    H11A C11 H11B . . 107.6 ?
    C13 C12 C11 . . 110.7(3) ?
    C13 C12 H12A . . 109.5 ?
    C11 C12 H12A . . 109.5 ?
    C13 C12 H12B . . 109.5 ?
    C11 C12 H12B . . 109.5 ?
    H12A C12 H12B . . 108.1 ?
    C14 C13 C12 . . 107.7(2) ?
    C14 C13 C18 . . 113.1(3) ?
    C12 C13 C18 . . 110.5(3) ?
    C14 C13 C17 . . 100.0(3) ?
    C12 C13 C17 . . 115.8(3) ?
    C18 C13 C17 . . 109.5(3) ?
    C13 C18 H18A . . 109.5 ?
    C13 C18 H18B . . 109.5 ?
    H18A C18 H18B . . 109.5 ?
    C13 C18 H18C . . 109.5 ?
    H18A C18 H18C . . 109.5 ?
    H18B C18 H18C . . 109.5 ?
    C8 C14 C15 . . 119.1(3) ?
    C8 C14 C13 . . 114.8(3) ?
    C15 C14 C13 . . 104.9(3) ?
    C8 C14 H14 . . 105.7 ?
    C15 C14 H14 . . 105.7 ?
    C13 C14 H14 . . 105.7 ?
    C14 C15 C16 . . 103.6(3) ?
    C14 C15 H15A . . 111.0 ?
    C16 C15 H15A . . 111.0 ?
    C14 C15 H15B . . 111.0 ?
    C16 C15 H15B . . 111.0 ?
    H15A C15 H15B . . 109.0 ?
    C15 C16 C17 . . 107.0(3) ?
    C15 C16 H16A . . 110.3 ?
    C17 C16 H16A . . 110.3 ?
    C15 C16 H16B . . 110.3 ?
    C17 C16 H16B . . 110.3 ?
    H16A C16 H16B . . 108.6 ?
    C20 C17 C16 . . 113.6(3) ?
    C20 C17 C13 . . 115.0(3) ?
    C16 C17 C13 . . 104.2(3) ?
    C20 C17 H17 . . 107.9 ?
    C16 C17 H17 . . 107.9 ?
    C13 C17 H17 . . 107.9 ?
    O2 C20 N1 . . 122.6(4) ?
    O2 C20 C17 . . 121.5(4) ?
    N1 C20 C17 . . 115.8(3) ?
    C20 N1 C21 . . 126.9(3) ?
    C20 N1 H1N . . 118(3) ?
    C21 N1 H1N . . 115(3) ?
    N1 C21 C23 . . 106.9(3) ?
    N1 C21 C24 . . 109.6(4) ?
    C23 C21 C24 . . 109.7(4) ?
    N1 C21 C22 . . 109.7(3) ?
    C23 C21 C22 . . 110.2(5) ?
    C24 C21 C22 . . 110.6(4) ?
    C21 C22 H22A . . 109.5 ?
    C21 C22 H22B . . 109.5 ?
    H22A C22 H22B . . 109.5 ?
    C21 C22 H22C . . 109.5 ?
    H22A C22 H22C . . 109.5 ?
    H22B C22 H22C . . 109.5 ?
    C21 C23 H23A . . 109.5 ?
    C21 C23 H23B . . 109.5 ?
    H23A C23 H23B . . 109.5 ?
    C21 C23 H23C . . 109.5 ?
    H23A C23 H23C . . 109.5 ?
    H23B C23 H23C . . 109.5 ?
    C21 C24 H24A . . 109.5 ?
    C21 C24 H24B . . 109.5 ?
    H24A C24 H24B . . 109.5 ?
    C21 C24 H24C . . 109.5 ?
    H24A C24 H24C . . 109.5 ?
    H24B C24 H24C . . 109.5 ?
    H1W O1W H2WA . . 98(10) ?
    H1W O1W H2WB . . 96(10) ?
    H2WA O1W H2WB . . 29(10) ?
    C3 C2 C1 . . 110.1(3) ?
    C3 C2 H2A . . 109.6 ?
    C1 C2 H2A . . 109.6 ?
    C3 C2 H2B . . 109.6 ?
    C1 C2 H2B . . 109.6 ?
    H2A C2 H2B . . 108.2 ?
loop_
    _geom_torsion_atom_site_label_1
    _geom_torsion_atom_site_label_2
    _geom_torsion_atom_site_label_3
    _geom_torsion_atom_site_label_4
    _geom_torsion_site_symmetry_1
    _geom_torsion_site_symmetry_2
    _geom_torsion_site_symmetry_3
    _geom_torsion_site_symmetry_4
    _geom_torsion
    _geom_torsion_publ_flag
    O1 C3 C4 C5 . . . . -177.4(3) ?
    C2 C3 C4 C5 . . . . -55.4(4) ?
    C3 C4 C5 C6 . . . . -129.1(4) ?
    C3 C4 C5 C10 . . . . 51.6(4) ?
    C4 C5 C6 C7 . . . . -178.8(3) ?
    C10 C5 C6 C7 . . . . 0.5(5) ?
    C5 C6 C7 C8 . . . . 13.3(5) ?
    C6 C7 C8 C14 . . . . -163.2(3) ?
    C6 C7 C8 C9 . . . . -41.8(4) ?
    C14 C8 C9 C11 . . . . -49.4(3) ?
    C7 C8 C9 C11 . . . . -172.1(3) ?
    C14 C8 C9 C10 . . . . -178.2(3) ?
    C7 C8 C9 C10 . . . . 59.2(3) ?
    C6 C5 C10 C1 . . . . 133.6(4) ?
    C4 C5 C10 C1 . . . . -47.1(4) ?
    C6 C5 C10 C19 . . . . -107.5(4) ?
    C4 C5 C10 C19 . . . . 71.9(3) ?
    C6 C5 C10 C9 . . . . 14.9(4) ?
    C4 C5 C10 C9 . . . . -165.7(3) ?
    C2 C1 C10 C5 . . . . 49.6(4) ?
    C2 C1 C10 C19 . . . . -68.4(4) ?
    C2 C1 C10 C9 . . . . 169.1(3) ?
    C8 C9 C10 C5 . . . . -44.6(3) ?
    C11 C9 C10 C5 . . . . -173.2(3) ?
    C8 C9 C10 C1 . . . . -163.0(3) ?
    C11 C9 C10 C1 . . . . 68.4(3) ?
    C8 C9 C10 C19 . . . . 75.7(3) ?
    C11 C9 C10 C19 . . . . -52.9(4) ?
    C8 C9 C11 C12 . . . . 50.1(4) ?
    C10 C9 C11 C12 . . . . 179.0(3) ?
    C9 C11 C12 C13 . . . . -53.5(4) ?
    C11 C12 C13 C14 . . . . 55.9(4) ?
    C11 C12 C13 C18 . . . . -68.1(4) ?
    C11 C12 C13 C17 . . . . 166.7(3) ?
    C7 C8 C14 C15 . . . . -55.4(4) ?
    C9 C8 C14 C15 . . . . -177.3(3) ?
    C7 C8 C14 C13 . . . . 179.1(3) ?
    C9 C8 C14 C13 . . . . 57.1(3) ?
    C12 C13 C14 C8 . . . . -60.6(4) ?
    C18 C13 C14 C8 . . . . 61.8(4) ?
    C17 C13 C14 C8 . . . . 178.2(3) ?
    C12 C13 C14 C15 . . . . 166.8(3) ?
    C18 C13 C14 C15 . . . . -70.8(4) ?
    C17 C13 C14 C15 . . . . 45.5(3) ?
    C8 C14 C15 C16 . . . . -165.9(3) ?
    C13 C14 C15 C16 . . . . -35.7(4) ?
    C14 C15 C16 C17 . . . . 11.1(4) ?
    C15 C16 C17 C20 . . . . 142.5(3) ?
    C15 C16 C17 C13 . . . . 16.6(4) ?
    C14 C13 C17 C20 . . . . -162.4(3) ?
    C12 C13 C17 C20 . . . . 82.3(4) ?
    C18 C13 C17 C20 . . . . -43.4(4) ?
    C14 C13 C17 C16 . . . . -37.4(3) ?
    C12 C13 C17 C16 . . . . -152.7(3) ?
    C18 C13 C17 C16 . . . . 81.6(4) ?
    C16 C17 C20 O2 . . . . -26.9(5) ?
    C13 C17 C20 O2 . . . . 93.0(5) ?
    C16 C17 C20 N1 . . . . 156.3(3) ?
    C13 C17 C20 N1 . . . . -83.7(4) ?
    O2 C20 N1 C21 . . . . 1.8(6) ?
    C17 C20 N1 C21 . . . . 178.5(4) ?
    C20 N1 C21 C23 . . . . 178.2(4) ?
    C20 N1 C21 C24 . . . . 59.4(5) ?
    C20 N1 C21 C22 . . . . -62.2(6) ?
    O1 C3 C2 C1 . . . . -179.3(3) ?
    C4 C3 C2 C1 . . . . 57.7(4) ?
    C10 C1 C2 C3 . . . . -57.1(4) ?
loop_
    _geom_hbond_atom_site_label_D
    _geom_hbond_atom_site_label_H
    _geom_hbond_atom_site_label_A
    _geom_hbond_site_symmetry_A
    _geom_hbond_distance_DH
    _geom_hbond_distance_HA
    _geom_hbond_distance_DA
    _geom_hbond_angle_DHA
    O1 H1OA O1 2_656 0.821(11) 1.99(4) 2.783(6) 161(10)
    O1W H1W O1W 2_656 0.847(11) 2.26(6) 2.798(9) 121(6)
    O1 H1OB O1W 4_546 0.819(11) 2.31(9) 2.756(5) 115(8)
    O1W H2WA O1 4_556 0.850(11) 1.93(6) 2.756(5)  16E1(2)
