# Supplementary material for: N-tert-Butyl-3-hydr­oxy-5-androstene-17-carboxamide monohydrate
Source: Acta Crystallogr Sect E Struct Rep Online. 2009 Jun 6;65(Pt 7):o1507–8. doi: 10.1107/S1600536809020984 (PMC2969220; doi:10.1107/S1600536809020984)
Supplement: Supplementary file 2 [file e-65-o1507-Isup2.hkl]

# 
# h,k,l, Fc-squared, Fo-squared, sigma(Fo-squared) and status flag 
# 
data_I
_shelx_title ' 020831C in C2' 
_shelx_refln_list_code          4 
_shelx_F_calc_maximum      312.15 
_exptl_crystal_F_000       864.00 
_reflns_d_resolution_high  0.8404 
 
loop_ 
 _symmetry_equiv_pos_as_xyz 
 'x, y, z' 
 '-x, y, -z' 
 'x+1/2, y+1/2, z' 
 '-x+1/2, y+1/2, -z' 
 
_cell_length_a     9.9342 
_cell_length_b     7.4693 
_cell_length_c    30.6470 
_cell_angle_alpha  90.000 
_cell_angle_beta   91.547 
_cell_angle_gamma  90.000 
 
_shelx_F_squared_multiplier     1.000 
 
loop_ 
 _refln_index_h 
 _refln_index_k 
 _refln_index_l 
 _refln_F_squared_calc 
 _refln_F_squared_meas 
 _refln_F_squared_sigma 
 _refln_observed_status 
   2   0   0     2435.38     2311.65     48.97 o 
   4   0   0     5493.44     6146.95    118.68 o 
   6   0   0      146.80      190.43     16.96 o 
   8   0   0      494.86      551.48     29.94 o 
  10   0   0        0.36       -1.65     17.29 o 
   1   1   0    20500.17    19780.56    554.35 o 
   3   1   0      809.62      974.14     45.35 o 
   5   1   0      224.03      230.00      8.44 o 
   7   1   0      939.07      958.45     19.00 o 
   9   1   0       46.72       61.36     13.24 o 
  11   1   0       53.90       95.07     20.39 o 
   0   2   0     6700.82     5942.48    170.58 o 
   2   2   0     1169.68     1075.68     25.86 o 
   4   2   0      738.56      688.24     24.34 o 
   6   2   0      776.35      799.26     16.73 o 
   8   2   0      341.38      339.51     14.08 o 
  10   2   0      161.25      162.42     20.98 o 
   1   3   0      446.73      447.73     15.39 o 
   3   3   0     1836.90     1922.39     50.70 o 
   5   3   0      736.37      767.46     23.11 o 
   7   3   0      220.22      221.35     10.81 o 
   9   3   0      233.61      280.84     16.75 o 
  11   3   0       49.49       52.71     13.20 o 
   0   4   0      928.76     1014.04     39.64 o 
   2   4   0      513.83      569.46     19.56 o 
   4   4   0      983.85     1013.29     28.75 o 
   6   4   0      463.44      468.04     17.61 o 
   8   4   0      233.50      233.78     13.84 o 
  10   4   0       31.40       52.00     13.18 o 
   1   5   0      193.55      192.82     14.20 o 
   3   5   0       27.06        2.92     11.30 o 
   5   5   0      268.70      284.83     17.59 o 
   7   5   0       28.46       52.56     11.57 o 
   9   5   0        6.04       38.17     10.83 o 
   0   6   0      206.29      177.41     22.33 o 
   2   6   0      148.42      155.48     15.83 o 
   4   6   0      144.77      156.42     15.65 o 
   6   6   0       34.43       58.57     11.96 o 
   8   6   0       24.24       70.10     40.81 o 
   1   7   0      104.21      109.31     14.85 o 
   3   7   0       63.52       96.44     12.35 o 
   5   7   0      265.30      278.99     16.66 o 
   7   7   0       10.25       39.90     49.87 o 
   0   8   0       13.65       33.37     15.09 o 
   2   8   0       18.68       60.58     16.59 o 
   4   8   0       11.17       21.29     12.04 o 
 -10   0   1      138.60      130.23     20.74 o 
  -8   0   1       66.41       80.88     18.67 o 
  -6   0   1      293.80      355.44     21.04 o 
  -4   0   1     2325.19     2471.34     50.64 o 
  -2   0   1      788.43      692.37     16.47 o 
   2   0   1    97438.70   119759.02   6111.21 o 
   4   0   1     2959.33     3032.92     90.71 o 
   6   0   1      348.99      503.82     24.97 o 
   8   0   1      836.81      893.11     39.37 o 
  10   0   1        0.00       11.71     17.70 o 
 -11   1   1       98.82      102.04     20.33 o 
  -9   1   1       74.90       69.68     13.45 o 
  -7   1   1      812.59      803.77     16.86 o 
  -5   1   1      736.95      760.65     26.50 o 
  -3   1   1      692.55      639.99     38.32 o 
  -1   1   1     7646.89     7544.72    268.30 o 
   1   1   1    20841.33    20747.49    411.09 o 
   3   1   1    11726.70    11816.82    419.48 o 
   5   1   1      360.16      367.22     16.74 o 
   7   1   1      183.03      190.78      8.85 o 
   9   1   1       84.24       74.57     13.34 o 
  11   1   1      139.91      129.68     21.64 o 
 -10   2   1      494.59      476.92     20.73 o 
  -8   2   1      224.46      238.78     12.64 o 
  -6   2   1     2148.10     2148.79     35.10 o 
  -4   2   1      374.08      363.57     21.77 o 
  -2   2   1     1292.08     1141.21     27.00 o 
   0   2   1     3625.02     3138.26     65.85 o 
   2   2   1      444.41      395.93     13.46 o 
   4   2   1     1882.30     1756.83     43.39 o 
   6   2   1      388.40      392.74     12.83 o 
   8   2   1      553.47      558.45     17.25 o 
  10   2   1       86.99       96.60     19.98 o 
 -11   3   1       64.40       61.62     21.91 o 
  -9   3   1      176.35      188.63     15.10 o 
  -7   3   1      469.28      480.90     14.10 o 
  -5   3   1     2585.87     2532.73     48.77 o 
  -3   3   1     3573.61     3545.65     75.78 o 
  -1   3   1      526.51      565.32     17.52 o 
   1   3   1     1674.09     1634.60     37.87 o 
   3   3   1     2155.62     2200.66     69.50 o 
   5   3   1      747.48      787.36     26.84 o 
   7   3   1      278.54      337.56     12.29 o 
   9   3   1       47.22       53.28     12.31 o 
  11   3   1       51.51       64.55     18.26 o 
 -10   4   1      157.13      130.42     15.13 o 
  -8   4   1       86.99      113.07     11.70 o 
  -6   4   1      174.44      171.15     12.88 o 
  -4   4   1      548.09      627.30     24.50 o 
  -2   4   1     1533.53     1536.72     37.96 o 
   0   4   1      659.46      608.38     20.40 o 
   2   4   1      785.40      789.99     23.64 o 
   4   4   1      259.14      317.71     55.51 o 
   6   4   1      112.34      121.66     14.37 o 
   8   4   1       97.66      107.78      9.75 o 
  10   4   1       40.86       48.06     19.29 o 
  -9   5   1      156.66      179.57     28.93 o 
  -7   5   1       98.46       86.22     25.31 o 
  -5   5   1      322.29      338.18     16.32 o 
  -3   5   1      128.52      118.16     13.32 o 
  -1   5   1      407.22      398.22     17.96 o 
   1   5   1       57.96       70.48     12.29 o 
   3   5   1        1.46        3.08     11.57 o 
   5   5   1      250.57      267.37     17.50 o 
   7   5   1      506.53      555.56     27.64 o 
   9   5   1        4.17       54.06     27.13 o 
  -8   6   1      107.29      142.82     35.82 o 
  -6   6   1      266.45      267.94     19.88 o 
  -4   6   1      123.29      116.52     13.24 o 
  -2   6   1      630.59      596.17     24.01 o 
   0   6   1       28.65       21.39     18.05 o 
   2   6   1       48.87       37.36     13.99 o 
   4   6   1       37.61       46.14     26.45 o 
   6   6   1        6.90       21.20     11.24 o 
   8   6   1       75.76      139.73     48.05 o 
  -7   7   1       22.75       70.63     36.51 o 
  -5   7   1       39.99       76.19     12.48 o 
  -3   7   1      164.86      176.05     14.61 o 
  -1   7   1       18.98       29.17     11.86 o 
   1   7   1       37.12       48.02     16.26 o 
   3   7   1      104.05      112.02     12.61 o 
   5   7   1      170.89      176.72     14.33 o 
   7   7   1       65.09      110.35     19.60 o 
  -4   8   1       12.39       30.79     12.23 o 
  -2   8   1       68.84       90.47     11.64 o 
   0   8   1       12.20       24.00     10.61 o 
   2   8   1      118.11      108.18     12.02 o 
   4   8   1       17.15       74.13     17.08 o 
 -10   0   2       10.84       25.90     18.18 o 
  -8   0   2       16.05       16.95     17.08 o 
  -6   0   2     2266.76     2211.71     51.02 o 
  -2   0   2      516.67      473.79     12.77 o 
   2   0   2    10479.33    11015.19    310.25 o 
   6   0   2     4401.94     4567.82    136.49 o 
   8   0   2      702.46      746.09     35.83 o 
  10   0   2      191.74      158.37     21.57 o 
  -9   1   2      192.52      174.40     14.84 o 
  -7   1   2      293.31      288.20     12.14 o 
  -5   1   2      118.30      129.35      7.06 o 
  -3   1   2     2297.27     2204.74     39.59 o 
  -1   1   2     8034.11     7699.63    163.84 o 
   1   1   2     9875.21     9724.93    193.81 o 
   3   1   2    16051.61    15839.71    483.73 o 
   5   1   2     6493.68     6987.46    112.40 o 
   7   1   2      161.61      173.39     10.46 o 
   9   1   2      421.53      425.34     19.85 o 
  11   1   2       59.79       77.43     20.46 o 
 -10   2   2      306.22      296.62     17.30 o 
  -8   2   2      790.38      790.93     20.61 o 
  -6   2   2      250.80      283.69      9.81 o 
  -4   2   2     6122.51     6382.71    110.51 o 
  -2   2   2      409.35      380.25     13.03 o 
   0   2   2      888.22      745.75     20.30 o 
   2   2   2     3948.26     3618.28     79.07 o 
   4   2   2      467.62      564.54     18.14 o 
   6   2   2       20.38       19.84      8.51 o 
   8   2   2      563.38      572.80     17.73 o 
  10   2   2       70.15       40.09     12.79 o 
 -11   3   2       78.65       83.22     14.39 o 
  -9   3   2      239.30      235.46     18.40 o 
  -7   3   2      433.00      445.91     15.96 o 
  -5   3   2      886.69      927.05     22.26 o 
  -3   3   2     2282.80     2553.25     56.37 o 
  -1   3   2     1740.62     1663.14     38.34 o 
   1   3   2      802.17      849.00     44.33 o 
   3   3   2     2691.31     2795.23    109.61 o 
   5   3   2      304.48      356.64     15.77 o 
   7   3   2     1400.19     1411.78     38.03 o 
   9   3   2      288.24      280.02     13.83 o 
  11   3   2       96.47       94.66     14.23 o 
 -10   4   2       86.98       99.57     14.38 o 
  -8   4   2      150.39      156.96     15.66 o 
  -6   4   2      147.40      143.02     12.87 o 
  -4   4   2      138.94      132.36     10.58 o 
  -2   4   2      201.64      265.75     22.89 o 
   0   4   2      410.33      389.67     16.44 o 
   2   4   2      443.10      471.82     24.77 o 
   4   4   2      442.17      412.01     26.81 o 
   6   4   2       29.70       27.49     18.53 o 
   8   4   2       65.60       64.57      8.97 o 
  10   4   2       65.71       55.62     13.12 o 
  -9   5   2       19.13       41.65     22.07 o 
  -7   5   2        2.82       16.05     14.22 o 
  -5   5   2      804.03      781.05     45.85 o 
  -3   5   2      251.50      268.28     14.05 o 
  -1   5   2      482.76      474.70     19.43 o 
   1   5   2      857.63      820.39     26.09 o 
   3   5   2       26.74       48.30      9.99 o 
   5   5   2       12.57       24.46     13.08 o 
   7   5   2      314.66      351.51     17.00 o 
   9   5   2       91.21      130.69     35.74 o 
  -8   6   2      154.91      185.60     20.22 o 
  -6   6   2      100.61      112.38     14.13 o 
  -4   6   2      126.67      112.74     13.39 o 
  -2   6   2      482.04      451.27     21.37 o 
   0   6   2      253.25      261.01     15.20 o 
   2   6   2       21.79        1.96     11.34 o 
   4   6   2       13.79       24.79     13.29 o 
   6   6   2       53.74       50.51     13.36 o 
   8   6   2       76.53      110.62     32.83 o 
  -7   7   2       25.52       42.10     16.19 o 
  -5   7   2      110.13      142.06     13.56 o 
  -3   7   2      185.28      174.05     14.67 o 
  -1   7   2       82.10      108.75     23.00 o 
   1   7   2       77.43       67.16     14.01 o 
   3   7   2       43.39       65.10     11.73 o 
   5   7   2       22.52       21.44     13.36 o 
   7   7   2       14.90       38.71     37.89 o 
  -4   8   2       31.01       45.81     12.44 o 
  -2   8   2       44.35       44.65     12.29 o 
   0   8   2        3.42       17.51     11.58 o 
   2   8   2       11.81       34.06     11.57 o 
   4   8   2      224.90      225.81     15.90 o 
  -8   0   3      256.67      264.58     22.20 o 
  -6   0   3        1.51       37.06     12.74 o 
  -4   0   3     2628.68     2755.40     56.59 o 
  -2   0   3       74.94       75.32      7.23 o 
   0   0   3      187.14      183.44      6.51 o 
   2   0   3    33461.81    35703.54    996.35 o 
   4   0   3    12728.34    13207.35    373.00 o 
   6   0   3     2796.18     3180.87     98.63 o 
   8   0   3     1470.12     1468.97     55.57 o 
  10   0   3      312.90      262.37     25.03 o 
  -9   1   3       77.81       70.46     15.78 o 
  -7   1   3       90.63      103.41      7.77 o 
  -5   1   3     1126.45     1186.70     20.62 o 
  -3   1   3     6251.38     5746.20     98.27 o 
  -1   1   3     5660.00     5238.30     89.48 o 
   1   1   3     1534.86     1370.15     29.97 o 
   3   1   3      661.74      647.80     40.92 o 
   5   1   3     3972.13     4080.08     67.77 o 
   7   1   3      761.41      745.53     18.80 o 
   9   1   3      219.29      240.60     16.61 o 
  11   1   3       12.06       28.25     13.34 o 
 -10   2   3       21.73       40.88     21.39 o 
  -8   2   3      444.99      442.88     16.23 o 
  -6   2   3        3.94       12.39      6.51 o 
  -4   2   3      637.43      742.80     23.70 o 
  -2   2   3     3076.52     2994.63     53.36 o 
   0   2   3     6294.26     5773.54     99.33 o 
   2   2   3     2549.24     2372.24     42.82 o 
   4   2   3     5767.06     5808.12    119.83 o 
   6   2   3      101.30       95.74      8.76 o 
   8   2   3      563.49      551.15     17.29 o 
  10   2   3        3.99       13.77     12.25 o 
 -11   3   3      139.25      153.51     17.06 o 
  -9   3   3       13.88       27.80     15.05 o 
  -7   3   3      633.13      615.38     18.54 o 
  -5   3   3       62.59       66.02     11.85 o 
  -3   3   3     4770.50     4817.87     85.68 o 
  -1   3   3      763.69      748.81     30.58 o 
   1   3   3     1305.25     1261.67     26.09 o 
   3   3   3      981.81     1046.58     39.38 o 
   5   3   3     1001.32     1091.37     29.80 o 
   7   3   3      548.41      558.08     21.98 o 
   9   3   3      205.62      202.19     12.75 o 
  11   3   3       70.49       64.69     21.01 o 
 -10   4   3       27.69       45.12     13.29 o 
  -8   4   3      121.04      114.95     17.57 o 
  -6   4   3       30.06       44.62     10.82 o 
  -4   4   3      116.22      110.89     13.72 o 
  -2   4   3     1298.41     1212.31     27.33 o 
   0   4   3     1160.08     1117.21     25.58 o 
   2   4   3       99.48      104.01      9.46 o 
   4   4   3       31.93       62.67     28.22 o 
   6   4   3      346.53      324.02     25.93 o 
   8   4   3       21.98       25.53      8.51 o 
  10   4   3       57.14       56.83     19.84 o 
  -9   5   3        6.76       55.42     11.99 o 
  -7   5   3       96.44       98.16     15.76 o 
  -5   5   3      199.04      225.90     14.56 o 
  -3   5   3      207.21      221.36     19.19 o 
  -1   5   3      131.57      141.91     11.77 o 
   1   5   3      471.67      468.99     18.22 o 
   3   5   3      122.66      130.15     17.02 o 
   5   5   3        4.61       24.73     13.29 o 
   7   5   3       65.92      103.09     15.81 o 
   9   5   3        9.68       24.47     40.47 o 
  -8   6   3      104.42      139.46     17.85 o 
  -6   6   3      141.57      135.87     18.05 o 
  -4   6   3      204.64      188.09     16.87 o 
  -2   6   3      400.55      392.45     17.79 o 
   0   6   3      573.04      564.92     20.16 o 
   2   6   3       18.84       12.83     11.68 o 
   4   6   3       64.54       50.26     17.12 o 
   6   6   3       80.48      101.19     15.16 o 
   8   6   3       26.72       59.61     34.93 o 
  -7   7   3        9.11       42.89     16.24 o 
  -5   7   3       18.45       17.86     33.75 o 
  -3   7   3      325.07      344.31     17.65 o 
  -1   7   3      411.44      382.83     27.02 o 
   1   7   3        6.33       33.29     12.91 o 
   3   7   3      161.92      141.76     15.53 o 
   5   7   3      175.61      181.53     16.41 o 
   7   7   3       37.58       68.68     12.52 o 
  -4   8   3       19.84       37.91     36.72 o 
  -2   8   3       22.76       38.91     12.26 o 
   0   8   3       49.21       83.60     18.68 o 
   2   8   3        8.10       44.23     19.53 o 
   4   8   3       39.19       74.46     14.36 o 
  -8   0   4       58.41       28.45     17.09 o 
  -6   0   4        1.72       -5.27      8.57 o 
  -4   0   4      605.75      634.27     26.68 o 
  -2   0   4     2472.18     2422.35     41.20 o 
   0   0   4     1921.90     1662.50     48.76 o 
   2   0   4     6065.17     5979.29    170.99 o 
   4   0   4     7196.19     7687.10    220.41 o 
   6   0   4     1180.23     1282.73     46.92 o 
   8   0   4     1316.77     1406.00     54.09 o 
  10   0   4        6.23        8.27     17.84 o 
  -9   1   4       34.50       40.39     27.04 o 
  -7   1   4      128.35      123.46      8.22 o 
  -5   1   4      988.19      956.63     17.48 o 
  -3   1   4     3325.16     3207.75     49.44 o 
  -1   1   4     8984.47     8779.40    149.42 o 
   1   1   4    13737.00    13197.14    222.76 o 
   3   1   4      625.77      634.56     13.50 o 
   5   1   4     1273.38     1372.87     26.50 o 
   7   1   4       74.40      136.22     17.43 o 
   9   1   4        4.08       -6.85     12.18 o 
  11   1   4       38.91       44.80     18.36 o 
 -10   2   4       33.45       41.60     12.74 o 
  -8   2   4      149.28      149.48     14.00 o 
  -6   2   4      199.26      192.76      8.63 o 
  -4   2   4      377.04      365.00     11.62 o 
  -2   2   4     1115.97     1024.17     21.05 o 
   0   2   4     6137.80     5562.90    174.85 o 
   2   2   4     1642.36     1539.16     29.17 o 
   4   2   4      630.21      689.89     25.46 o 
   6   2   4       13.33       14.31     10.41 o 
   8   2   4      170.90      212.60     12.40 o 
  10   2   4      144.94      108.90     14.25 o 
 -11   3   4       82.07       76.47     14.37 o 
  -9   3   4      258.81      261.49     24.16 o 
  -7   3   4      127.12      150.41     14.57 o 
  -5   3   4     1842.20     1824.55     36.77 o 
  -3   3   4     3072.58     3132.43     57.76 o 
  -1   3   4     5573.34     5877.86    102.68 o 
   1   3   4      621.47      548.09     65.23 o 
   3   3   4       58.88      109.82     11.35 o 
   5   3   4      123.12      158.36     12.60 o 
   7   3   4      258.15      273.06     13.10 o 
   9   3   4      135.66      155.93     11.79 o 
  11   3   4       11.16       32.79     19.91 o 
 -10   4   4      194.94      189.25     16.46 o 
  -8   4   4       46.93       82.18     17.74 o 
  -6   4   4      697.60      667.77     24.64 o 
  -4   4   4      275.94      264.12     12.64 o 
  -2   4   4     1011.32     1024.30     24.15 o 
   0   4   4      362.29      360.83     36.83 o 
   2   4   4      815.43      760.38     19.53 o 
   4   4   4       27.57       14.61      7.94 o 
   6   4   4       99.80       82.48     19.71 o 
   8   4   4      184.01      161.61     11.65 o 
  10   4   4       39.87       51.25     19.98 o 
  -9   5   4       34.56       59.09     18.88 o 
  -7   5   4       26.20       42.02     14.38 o 
  -5   5   4     1697.44     1643.40     71.83 o 
  -3   5   4        4.78        7.01     10.04 o 
  -1   5   4       22.30       28.49     10.14 o 
   1   5   4      615.58      542.14     17.83 o 
   3   5   4      407.52      373.16     27.55 o 
   5   5   4      367.69      389.83     20.12 o 
   7   5   4       35.23       44.48     13.86 o 
   9   5   4       18.33       19.76     13.71 o 
  -8   6   4       95.19      147.38     26.39 o 
  -6   6   4       70.11       83.27     16.57 o 
  -4   6   4      162.56      160.42     13.94 o 
  -2   6   4      473.48      429.07     18.43 o 
   0   6   4     1427.94     1310.66     34.66 o 
   2   6   4      310.53      294.88     23.71 o 
   4   6   4      100.70       99.23     14.53 o 
   6   6   4      125.75      111.60     14.77 o 
   8   6   4       55.30       67.17     16.57 o 
  -7   7   4       32.25       66.66     16.95 o 
  -5   7   4        3.41       32.95     27.35 o 
  -3   7   4      263.11      218.12     15.29 o 
  -1   7   4      347.31      345.44     17.50 o 
   1   7   4       52.63       43.53     15.50 o 
   3   7   4        1.65        4.67     12.53 o 
   5   7   4        0.37       18.72     12.73 o 
   7   7   4      141.15      201.67     15.46 o 
  -4   8   4        0.51       14.37     28.17 o 
  -2   8   4       40.34       70.07     24.03 o 
   0   8   4       30.26       43.96     13.62 o 
   2   8   4       58.55       84.99     27.62 o 
   4   8   4       42.82       45.50     15.09 o 
  -8   0   5      107.95       78.62     18.05 o 
  -6   0   5        2.66       -2.95      6.66 o 
  -4   0   5     2002.96     1990.77     35.35 o 
  -2   0   5       77.39       77.14     12.89 o 
   0   0   5      553.66      538.38     17.85 o 
   2   0   5     2164.72     2320.11     52.05 o 
   4   0   5      387.32      389.39     21.06 o 
   6   0   5       18.31       49.87     15.64 o 
   8   0   5       80.23      102.94     20.19 o 
  10   0   5       90.10       95.08     20.40 o 
  -9   1   5        7.07       17.93     11.57 o 
  -7   1   5       29.08       31.38     10.25 o 
  -5   1   5      240.08      228.63      6.94 o 
  -3   1   5     1320.23     1459.49     24.19 o 
  -1   1   5      578.53      493.40     10.40 o 
   1   1   5     2537.24     2515.98     39.54 o 
   3   1   5     1343.94     1207.75     22.07 o 
   5   1   5     1378.09     1422.95     27.15 o 
   7   1   5     1626.29     1630.96     41.36 o 
   9   1   5       10.56       20.10     12.57 o 
  11   1   5      104.04      102.17     14.91 o 
 -10   2   5      154.23      146.65     14.57 o 
  -8   2   5       86.09       84.31     12.77 o 
  -6   2   5      123.60      105.83      8.76 o 
  -4   2   5       14.52        9.82      6.09 o 
  -2   2   5     7775.87     7735.08    116.85 o 
   0   2   5       69.53       74.03      8.58 o 
   2   2   5      247.99      239.77      8.43 o 
   4   2   5     1046.34     1145.24     29.44 o 
   6   2   5      305.57      282.01     11.36 o 
   8   2   5      455.38      460.41     15.90 o 
  10   2   5      114.47       99.27     33.86 o 
 -11   3   5      148.20      138.98     22.95 o 
  -9   3   5       33.21       45.80     12.59 o 
  -7   3   5      850.94      809.05     27.51 o 
  -5   3   5      638.24      623.45     17.01 o 
  -3   3   5     2466.07     2501.41     47.17 o 
  -1   3   5     2514.44     2469.07    114.21 o 
   1   3   5      820.75      851.55     19.53 o 
   3   3   5     1397.65     1456.57     29.64 o 
   5   3   5       84.21       86.86     11.40 o 
   7   3   5      487.67      512.46     16.41 o 
   9   3   5      167.19      147.16     11.60 o 
 -10   4   5      235.07      234.85     18.74 o 
  -8   4   5      370.45      345.40     19.92 o 
  -6   4   5      441.29      487.93     17.29 o 
  -4   4   5      105.18      102.34     10.12 o 
  -2   4   5       22.00       27.52      8.80 o 
   0   4   5      237.34      267.61     13.42 o 
   2   4   5      223.43      258.54     22.48 o 
   4   4   5      242.71      205.29     10.93 o 
   6   4   5      279.81      285.05     20.79 o 
   8   4   5       53.27       49.77      9.88 o 
  10   4   5       33.36       31.41     19.01 o 
  -9   5   5        7.84       49.81     40.43 o 
  -7   5   5      142.48      127.80     16.54 o 
  -5   5   5        3.15       48.35     11.65 o 
  -3   5   5      898.68      856.68     25.05 o 
  -1   5   5      391.92      376.15     15.31 o 
   1   5   5     1028.23      895.88     51.72 o 
   3   5   5      761.96      743.04     20.91 o 
   5   5   5      199.15      225.98     17.30 o 
   7   5   5      271.46      250.01     17.96 o 
   9   5   5       22.19       56.70     17.43 o 
  -8   6   5        3.54        9.96     29.62 o 
  -6   6   5      260.55      219.17     25.12 o 
  -4   6   5      371.71      385.53     21.14 o 
  -2   6   5      195.81      168.80     14.63 o 
   0   6   5     1352.63     1320.25     42.30 o 
   2   6   5      870.29      810.55     58.02 o 
   4   6   5      364.32      363.04     19.58 o 
   6   6   5       63.11       87.41     14.25 o 
   8   6   5       27.44       36.66     17.22 o 
  -7   7   5       31.53       25.77     15.90 o 
  -5   7   5       40.66       39.01     20.87 o 
  -3   7   5        9.70       24.42     13.91 o 
  -1   7   5      347.60      337.28     17.28 o 
   1   7   5      219.20      158.64     16.20 o 
   3   7   5       35.00       37.81     13.25 o 
   5   7   5       41.04       50.78     13.76 o 
   7   7   5       65.64      104.82     26.14 o 
  -4   8   5       13.20       13.66     18.46 o 
  -2   8   5        9.00       15.72     11.86 o 
   0   8   5       32.93       56.09     12.33 o 
   2   8   5       22.88       38.46     14.06 o 
   4   8   5       43.53       81.07     23.49 o 
  -8   0   6      172.04      160.37     19.57 o 
  -6   0   6       48.44       45.79      9.31 o 
  -4   0   6      591.33      606.49     13.79 o 
  -2   0   6     2318.93     2359.24    108.24 o 
   0   0   6     1071.65      985.57     23.80 o 
   2   0   6     3482.52     3414.01    112.58 o 
   4   0   6      168.74      178.77     16.34 o 
   8   0   6       45.12       40.03     19.08 o 
  10   0   6      226.81      206.42     23.37 o 
  -9   1   6      153.54      155.82     14.22 o 
  -7   1   6      203.45      200.93      9.49 o 
  -5   1   6      359.15      349.17      8.35 o 
  -3   1   6      414.26      436.47      9.25 o 
  -1   1   6      313.59      280.62     22.42 o 
   1   1   6     7411.40     7196.49    108.30 o 
   3   1   6      305.94      319.12      7.83 o 
   5   1   6      495.93      526.73     34.53 o 
   7   1   6      463.36      495.16     29.97 o 
   9   1   6      300.48      286.22     17.62 o 
  11   1   6       21.13       29.19     13.37 o 
 -10   2   6       18.46       32.93     18.60 o 
  -8   2   6      192.51      170.86     14.08 o 
  -6   2   6      420.65      392.80     12.72 o 
  -4   2   6       23.12       14.13      6.82 o 
  -2   2   6     1607.32     1557.57     44.51 o 
   0   2   6     2490.58     2324.67     42.20 o 
   2   2   6      299.63      278.24     14.63 o 
   4   2   6     1724.76     1760.38     34.00 o 
   6   2   6       92.66      114.28      9.15 o 
   8   2   6       74.88       96.61     11.99 o 
  10   2   6       42.61       16.21     12.69 o 
 -11   3   6        9.75        1.24     18.60 o 
  -9   3   6      596.52      587.08     23.07 o 
  -7   3   6      355.99      410.24     19.71 o 
  -5   3   6      817.09      824.95     20.26 o 
  -3   3   6     1184.92     1135.13     30.44 o 
  -1   3   6      706.86      768.45     53.00 o 
   1   3   6      861.84      874.26     19.90 o 
   3   3   6      964.33      943.37     25.81 o 
   5   3   6      136.21      135.80     12.57 o 
   7   3   6      157.79      176.96     11.66 o 
   9   3   6       56.26       52.63     13.62 o 
 -10   4   6      140.64      160.77     16.05 o 
  -8   4   6      161.44      192.34     17.50 o 
  -6   4   6      918.64      892.01     30.81 o 
  -4   4   6      650.31      611.36     17.86 o 
  -2   4   6      523.00      521.68     16.02 o 
   0   4   6      244.49      211.20     11.96 o 
   2   4   6      952.40      951.09     22.59 o 
   4   4   6       21.35       15.38      8.07 o 
   6   4   6      257.61      218.28     16.43 o 
   8   4   6      247.85      238.71     29.98 o 
  10   4   6       97.48       85.38     14.71 o 
  -9   5   6      127.17      130.41     16.78 o 
  -7   5   6        2.30       37.07     14.24 o 
  -5   5   6      354.42      326.88     28.78 o 
  -3   5   6      471.53      474.22     17.15 o 
  -1   5   6      102.63       99.10     11.12 o 
   1   5   6     1316.32     1252.55     29.24 o 
   3   5   6     1214.60     1255.00     35.00 o 
   5   5   6      288.15      304.29     18.94 o 
   7   5   6        3.07       37.38     26.21 o 
   9   5   6       73.80       58.26     14.38 o 
  -8   6   6       42.78       72.01     16.21 o 
  -6   6   6       33.22       43.48     15.55 o 
  -4   6   6     1031.08      891.86     25.94 o 
  -2   6   6      120.86      131.69     13.67 o 
   0   6   6      621.30      645.47     21.47 o 
   2   6   6     1307.86     1293.40     64.18 o 
   4   6   6      209.24      198.96     26.64 o 
   6   6   6      249.01      261.85     19.50 o 
   8   6   6      103.01      113.62     22.46 o 
  -7   7   6       13.30       18.44     16.04 o 
  -5   7   6       41.46       33.98     16.97 o 
  -3   7   6      332.31      272.79     15.88 o 
  -1   7   6        5.46       12.94     11.56 o 
   1   7   6       68.06       73.66     14.65 o 
   3   7   6       75.11       69.33     13.98 o 
   5   7   6        1.91       16.54     19.05 o 
  -4   8   6       15.18       34.59     17.12 o 
  -2   8   6        7.09       27.23     12.27 o 
   0   8   6        6.96       27.92     12.09 o 
   2   8   6      101.23      124.48     13.03 o 
   4   8   6       43.64       34.33     13.89 o 
  -6   0   7      100.79       92.38      7.85 o 
  -4   0   7       14.28       12.55      5.76 o 
  -2   0   7     1088.76      959.42     41.17 o 
   0   0   7    13877.69    13643.25    286.82 o 
   2   0   7      175.06      176.81     10.84 o 
   4   0   7     1107.94     1106.33     40.25 o 
   6   0   7     1328.08     1384.26     50.61 o 
   8   0   7      567.68      484.02     30.22 o 
  10   0   7      432.65      405.66     28.62 o 
  -9   1   7      388.91      385.38     26.69 o 
  -7   1   7      267.92      276.03     10.27 o 
  -5   1   7      737.62      708.11     12.65 o 
  -3   1   7     2244.39     2155.50     40.76 o 
  -1   1   7     1465.33     1387.46     28.01 o 
   1   1   7     4627.88     4311.27     77.76 o 
   3   1   7      684.39      642.74     12.17 o 
   5   1   7      277.80      319.12     14.53 o 
   7   1   7       23.91       19.09     11.42 o 
   9   1   7      151.43      154.62     15.32 o 
  11   1   7       47.26       70.92     17.60 o 
 -10   2   7       87.69       88.19     20.12 o 
  -8   2   7      300.96      304.24     16.55 o 
  -6   2   7       94.60      115.32      8.59 o 
  -4   2   7      784.17      748.89     18.45 o 
  -2   2   7      611.40      623.77     13.36 o 
   0   2   7     5586.33     5288.17     81.03 o 
   2   2   7     4617.84     4353.52    128.73 o 
   4   2   7      544.45      631.52     34.49 o 
   6   2   7      901.67      872.19     20.18 o 
   8   2   7       41.75       34.25     13.11 o 
  10   2   7        4.25       16.66     12.44 o 
  -9   3   7      101.27      122.94     22.15 o 
  -7   3   7     1039.06     1015.38     31.76 o 
  -5   3   7     1528.23     1582.82     32.56 o 
  -3   3   7     2513.17     2375.13     45.02 o 
  -1   3   7     4220.18     4149.18     73.99 o 
   1   3   7      420.84      440.45     13.19 o 
   3   3   7     1150.54     1068.60     28.39 o 
   5   3   7      778.31      808.46     30.50 o 
   7   3   7      291.54      285.78     13.10 o 
   9   3   7        0.75       -1.11     22.01 o 
 -10   4   7       60.57       69.54     14.00 o 
  -8   4   7       15.59       29.20     13.51 o 
  -6   4   7      553.93      567.45     24.26 o 
  -4   4   7      709.55      684.91     19.03 o 
  -2   4   7      696.17      693.13     18.75 o 
   0   4   7      273.23      282.91     12.11 o 
   2   4   7      182.20      195.01     12.77 o 
   4   4   7      177.97      198.66     18.76 o 
   6   4   7       78.13       92.27     14.15 o 
   8   4   7       65.68       40.67     12.98 o 
  10   4   7       23.86       19.06     15.88 o 
  -9   5   7       14.71       38.38     15.04 o 
  -7   5   7       53.57       53.22     15.10 o 
  -5   5   7       32.69       23.47     15.22 o 
  -3   5   7       34.83       39.47     23.80 o 
  -1   5   7     1266.49     1251.94     29.49 o 
   1   5   7      182.18      207.66     39.31 o 
   3   5   7     1525.74     1528.88     42.85 o 
   5   5   7      366.33      371.30     20.18 o 
   7   5   7       71.18       87.15     14.54 o 
   9   5   7      101.69      105.52     20.05 o 
  -8   6   7       76.65      114.84     17.26 o 
  -6   6   7       21.93       49.72     15.76 o 
  -4   6   7       33.85       59.98     20.01 o 
  -2   6   7      848.89      754.69     31.84 o 
   0   6   7      295.34      292.62     16.09 o 
   2   6   7      918.86      907.89     25.50 o 
   4   6   7      334.41      318.99     19.08 o 
   6   6   7       21.45       34.43     13.54 o 
   8   6   7       28.23       27.69     19.98 o 
  -5   7   7      110.16      114.24     18.31 o 
  -3   7   7      131.12      133.47     15.49 o 
  -1   7   7      529.40      424.66     18.84 o 
   1   7   7      247.61      258.82     16.09 o 
   3   7   7      134.57      144.73     15.57 o 
   5   7   7       57.78      105.94     43.68 o 
  -4   8   7       10.14       29.19     16.88 o 
  -2   8   7       28.26       27.63     12.37 o 
   0   8   7        4.03       29.07     15.77 o 
   2   8   7       78.98      112.89     35.53 o 
   4   8   7       98.25      123.43     19.84 o 
  -6   0   8       16.78       30.18      7.20 o 
  -4   0   8      539.61      584.16     13.76 o 
  -2   0   8       21.01       13.68     13.20 o 
   0   0   8     1089.46     1130.50     28.04 o 
   2   0   8     2401.32     2487.62     56.20 o 
   4   0   8      636.62      637.56     20.13 o 
   6   0   8       42.85       63.79     16.19 o 
   8   0   8        3.81      -17.50     17.50 o 
  10   0   8      170.89      169.59     22.05 o 
  -9   1   8        1.81       23.56     17.98 o 
  -7   1   8      351.05      373.83     13.44 o 
  -5   1   8      154.68      164.08      6.61 o 
  -3   1   8      824.50      848.42     19.04 o 
  -1   1   8      749.80      767.75     17.81 o 
   1   1   8      947.39      903.65     16.74 o 
   3   1   8      625.57      687.89     14.30 o 
   5   1   8       64.93       74.87      7.57 o 
   7   1   8        3.36       13.43     11.46 o 
   9   1   8      184.47      174.36     15.74 o 
  11   1   8       37.51       39.18     34.17 o 
 -10   2   8       27.63       15.22     18.39 o 
  -8   2   8      235.85      209.17     21.23 o 
  -6   2   8     1202.12     1234.27     33.40 o 
  -4   2   8      794.80      745.38     27.97 o 
  -2   2   8     1875.79     1929.98     31.85 o 
   0   2   8       86.94       80.19      6.65 o 
   2   2   8     1683.49     1684.23     32.28 o 
   4   2   8      524.12      462.37     13.62 o 
   6   2   8      201.73      213.27     10.60 o 
   8   2   8      140.70      164.40     15.42 o 
  10   2   8       13.12       -7.73     15.98 o 
  -9   3   8       11.17       20.99     12.44 o 
  -7   3   8      307.66      322.75     21.44 o 
  -5   3   8     1119.64     1150.30     26.35 o 
  -3   3   8     2401.86     2519.32     47.32 o 
  -1   3   8     5674.93     5787.87    101.33 o 
   1   3   8      548.18      576.75     15.37 o 
   3   3   8      531.35      531.70     16.20 o 
   5   3   8      420.82      399.50     17.66 o 
   7   3   8      161.11      177.22     11.53 o 
   9   3   8      142.70      127.70     14.86 o 
 -10   4   8       30.77       61.90     14.08 o 
  -8   4   8      312.83      304.71     19.17 o 
  -6   4   8      217.13      228.26     17.86 o 
  -4   4   8     1634.69     1577.96     33.57 o 
  -2   4   8       85.33       79.42      9.41 o 
   0   4   8       20.06       17.43      8.16 o 
   2   4   8      101.34      102.25      9.26 o 
   4   4   8      306.51      299.49     15.82 o 
   6   4   8      601.01      560.08     27.78 o 
   8   4   8       22.24       36.05     12.97 o 
  10   4   8       64.83       55.25     14.27 o 
  -9   5   8       19.35       35.99     17.63 o 
  -7   5   8      119.93      135.65     16.75 o 
  -5   5   8       53.74       16.72     38.58 o 
  -3   5   8      337.72      313.36     17.69 o 
  -1   5   8      173.57      178.56     25.02 o 
   1   5   8      394.13      417.19     15.72 o 
   3   5   8      584.41      581.27     18.46 o 
   5   5   8      825.46      775.78     29.69 o 
   7   5   8      195.79      211.10     17.09 o 
   9   5   8        9.55       10.33     18.74 o 
  -8   6   8       24.44       50.99     16.28 o 
  -6   6   8       77.30       91.34     16.44 o 
  -4   6   8      107.84      105.89     17.71 o 
  -2   6   8      303.23      308.81     16.88 o 
   0   6   8      318.48      286.05     15.93 o 
   2   6   8     1348.91     1302.13     31.95 o 
   4   6   8      463.10      468.97     22.16 o 
   6   6   8       60.94       53.41     13.98 o 
   8   6   8        3.60        2.65     13.80 o 
  -5   7   8      103.49      136.51     34.04 o 
  -3   7   8      311.40      298.60     26.19 o 
  -1   7   8      200.46      202.83     14.81 o 
   1   7   8      370.03      332.51     16.80 o 
   3   7   8      290.60      293.42     18.96 o 
   5   7   8      123.88      139.51     16.05 o 
  -4   8   8        7.06       24.47     17.11 o 
  -2   8   8       36.51       49.67     17.42 o 
   0   8   8      131.78      138.00     13.78 o 
   2   8   8       20.48       48.63     11.83 o 
   4   8   8       77.34       77.39     14.83 o 
  -8   0   9      635.82      603.29     31.47 o 
  -6   0   9     1268.99     1189.03     24.56 o 
  -4   0   9       16.17       20.27      5.96 o 
  -2   0   9      832.22      789.20     28.09 o 
   0   0   9      890.33      738.45     20.26 o 
   2   0   9     1139.48     1101.31     28.04 o 
   4   0   9      321.85      336.00     14.70 o 
   6   0   9      269.98      280.28     21.58 o 
   8   0   9        4.94        4.48     17.91 o 
  10   0   9       43.84       63.38     19.08 o 
  -9   1   9      297.29      349.99     26.75 o 
  -7   1   9      410.04      446.57     14.62 o 
  -5   1   9      232.39      238.44      7.28 o 
  -3   1   9      727.10      690.96     16.63 o 
  -1   1   9     2675.68     2776.71     51.81 o 
   1   1   9      466.59      467.97     10.87 o 
   3   1   9       81.94       63.07      6.80 o 
   5   1   9      800.40      873.54     20.32 o 
   7   1   9      222.94      218.26     16.20 o 
   9   1   9      140.52      144.84     15.23 o 
  11   1   9        1.22       -8.66     12.81 o 
 -10   2   9       71.54       70.55     20.19 o 
  -8   2   9      120.43      113.62     12.18 o 
  -6   2   9      128.34      138.09     11.77 o 
  -4   2   9     1046.06     1130.54     25.02 o 
  -2   2   9     1101.52     1036.32     26.44 o 
   0   2   9     3041.98     3221.50     50.87 o 
   2   2   9     2475.61     2404.06     62.93 o 
   4   2   9      251.84      306.47      9.74 o 
   6   2   9      357.04      357.37     15.80 o 
   8   2   9      134.38      111.59     14.51 o 
  10   2   9       52.09       50.54     13.24 o 
  -9   3   9       39.83       37.00     12.72 o 
  -7   3   9       93.49      109.53     13.99 o 
  -5   3   9      541.40      499.96     14.66 o 
  -3   3   9      971.56     1048.02     23.03 o 
  -1   3   9     4204.36     4604.23     81.63 o 
   1   3   9     1289.41     1328.90     27.59 o 
   3   3   9      304.17      330.33     16.09 o 
   5   3   9      240.25      241.35     24.61 o 
   7   3   9      487.68      469.33     21.61 o 
   9   3   9        4.68       -1.45     12.07 o 
 -10   4   9       44.47       64.14     19.63 o 
  -8   4   9       15.35       27.99     13.37 o 
  -6   4   9      143.25      131.95     21.74 o 
  -4   4   9      221.40      212.49     11.46 o 
  -2   4   9      727.82      727.75     19.22 o 
   0   4   9      141.11      132.47      9.71 o 
   2   4   9      310.17      284.68     12.10 o 
   4   4   9       63.14       61.14     11.10 o 
   6   4   9       91.43       86.43     14.10 o 
   8   4   9      172.51      150.92     16.47 o 
  10   4   9       34.77       35.30     14.00 o 
  -9   5   9       24.52       13.80     14.96 o 
  -7   5   9      136.95      164.68     17.28 o 
  -5   5   9      125.15      133.73     34.07 o 
  -3   5   9       76.13       70.13     22.40 o 
  -1   5   9      102.89      137.75     21.47 o 
   1   5   9       16.22       16.43      9.62 o 
   3   5   9       66.69       85.07     29.38 o 
   5   5   9      171.58      216.69     17.47 o 
   7   5   9      334.86      342.46     27.16 o 
   9   5   9       51.00       73.51     20.60 o 
  -8   6   9       48.83       51.03     16.53 o 
  -6   6   9      195.09      213.19     19.64 o 
  -4   6   9       43.34       87.42     20.08 o 
  -2   6   9      333.12      298.86     16.19 o 
   0   6   9      610.99      612.35     35.18 o 
   2   6   9      348.21      360.51     16.61 o 
   4   6   9      894.76      901.30     40.98 o 
   6   6   9       71.11       90.04     15.05 o 
   8   6   9       64.93       75.27     15.46 o 
  -5   7   9        2.56       21.21     16.65 o 
  -3   7   9       39.76       86.47     17.80 o 
  -1   7   9      370.38      355.45     17.55 o 
   1   7   9      293.25      295.45     16.04 o 
   3   7   9      318.87      335.88     20.58 o 
   5   7   9       55.33       59.60     14.32 o 
  -4   8   9       22.06       31.27     17.98 o 
  -2   8   9       29.84       31.76     20.42 o 
   0   8   9      174.54      209.64     15.19 o 
   2   8   9      164.97      188.63     24.20 o 
   4   8   9       66.21       85.63     15.10 o 
  -8   0  10      255.49      290.62     24.27 o 
  -6   0  10        4.57       28.70      7.16 o 
  -4   0  10      378.41      396.35     10.97 o 
  -2   0  10      283.64      255.49     19.44 o 
   0   0  10      542.49      528.82     16.23 o 
   2   0  10      315.40      341.65     13.52 o 
   4   0  10      497.07      497.40     17.94 o 
   6   0  10     1135.17     1004.30     41.09 o 
   8   0  10        6.96        9.92     18.32 o 
  10   0  10        2.58        1.24     17.22 o 
  -9   1  10      798.75      707.25     36.17 o 
  -7   1  10      422.39      394.85     14.01 o 
  -5   1  10      205.41      184.77      8.28 o 
  -3   1  10      703.25      682.45     16.87 o 
  -1   1  10     3366.95     3136.75     48.80 o 
   1   1  10     2977.64     2938.15     46.52 o 
   3   1  10      893.66      959.28     18.78 o 
   5   1  10       99.56       86.55     11.59 o 
   7   1  10      222.76      235.03     15.91 o 
   9   1  10      166.89      158.62     15.63 o 
  11   1  10       38.26       41.21     15.60 o 
 -10   2  10       84.62       44.85     19.77 o 
  -8   2  10      263.55      235.69     13.79 o 
  -6   2  10       82.21       83.23     10.90 o 
  -4   2  10      345.70      402.92     13.16 o 
  -2   2  10     5085.98     5293.77     96.62 o 
   0   2  10     3013.62     3118.40     49.70 o 
   2   2  10      373.65      368.84     10.77 o 
   4   2  10      533.94      583.03     13.89 o 
   6   2  10      129.66      125.51     13.35 o 
   8   2  10       31.58       28.32     12.57 o 
  10   2  10       91.21       91.26     14.40 o 
  -9   3  10       79.41       92.67     20.81 o 
  -7   3  10       18.12       19.59     12.22 o 
  -5   3  10      397.38      397.67     14.43 o 
  -3   3  10      153.79      152.64      7.91 o 
  -1   3  10     2111.62     2303.56     38.63 o 
   1   3  10      103.54      137.00      8.84 o 
   3   3  10      568.21      553.96     34.28 o 
   5   3  10       14.50       22.54      8.88 o 
   7   3  10      136.71      138.10     15.11 o 
   9   3  10       19.19       19.49     12.64 o 
 -10   4  10        5.06      -19.08     19.08 o 
  -8   4  10       41.36       42.83     25.63 o 
  -6   4  10      140.23      144.96     16.34 o 
  -4   4  10      190.40      166.43     14.12 o 
  -2   4  10       84.38       89.67      9.36 o 
   0   4  10      160.02      179.90     10.41 o 
   2   4  10      157.80      162.01     12.10 o 
   4   4  10       68.45       70.82     10.98 o 
   6   4  10       22.58       11.85     12.83 o 
   8   4  10       30.40       30.10     13.20 o 
  -9   5  10        4.12      -14.36     14.36 o 
  -7   5  10       44.10       59.43     15.30 o 
  -5   5  10      158.34      169.57     18.36 o 
  -3   5  10       81.09       50.51     10.98 o 
  -1   5  10      154.96      134.66     11.85 o 
   1   5  10      229.03      244.32     13.20 o 
   3   5  10       74.83       72.78     10.82 o 
   5   5  10      285.44      301.11     19.28 o 
   7   5  10      217.89      262.42     18.93 o 
   9   5  10       24.82       17.98     19.49 o 
  -8   6  10       16.94       15.74     17.53 o 
  -6   6  10        5.05       -4.73     15.24 o 
  -4   6  10      559.33      578.22     27.64 o 
  -2   6  10      166.89      170.42     14.26 o 
   0   6  10       11.08       31.42     12.09 o 
   2   6  10      487.49      515.01     25.19 o 
   4   6  10       87.92      110.99     15.25 o 
   6   6  10       77.36       63.71     14.39 o 
   8   6  10       20.97       34.13     14.51 o 
  -5   7  10       82.32      114.34     18.58 o 
  -3   7  10      123.66      172.01     19.69 o 
  -1   7  10      136.24      185.82     14.51 o 
   1   7  10      134.84      150.28     13.61 o 
   3   7  10      237.73      275.48     18.65 o 
   5   7  10      297.47      330.42     20.45 o 
  -4   8  10        0.72       22.82     17.64 o 
  -2   8  10       49.63       79.50     18.26 o 
   0   8  10       40.86       53.33     12.45 o 
   2   8  10       73.18       81.87     17.72 o 
  -8   0  11      361.78      323.53     24.96 o 
  -6   0  11        2.91       17.05      7.64 o 
  -4   0  11      266.69      249.92      9.16 o 
  -2   0  11       42.35       36.52     10.16 o 
   0   0  11     1108.57     1070.45     26.93 o 
   2   0  11      906.08      911.90     24.79 o 
   4   0  11       34.61       31.50     10.03 o 
   6   0  11       42.45       43.26     15.85 o 
   8   0  11      139.55      102.13     20.19 o 
  10   0  11      108.87       90.05     19.98 o 
  -9   1  11       18.39       45.67     19.29 o 
  -7   1  11      339.11      335.47     17.71 o 
  -5   1  11      209.90      223.31      9.15 o 
  -3   1  11      315.35      325.96     10.60 o 
  -1   1  11     7934.27     8475.96    126.99 o 
   1   1  11     1608.07     1701.32     28.71 o 
   3   1  11      613.12      585.79     13.93 o 
   5   1  11       11.76       26.17      7.87 o 
   7   1  11      103.46       94.66     13.52 o 
   9   1  11       55.95       42.29     13.05 o 
  11   1  11       49.52       49.12     13.92 o 
 -10   2  11        9.94       36.44     20.04 o 
  -8   2  11      327.61      299.49     19.44 o 
  -6   2  11      727.12      678.35     19.01 o 
  -4   2  11        6.90       14.95      7.66 o 
  -2   2  11     3675.54     3978.94     74.29 o 
   0   2  11     4441.18     4435.11     69.11 o 
   2   2  11      400.27      431.44     11.81 o 
   4   2  11       16.24       25.14      5.68 o 
   6   2  11      295.15      256.16     15.74 o 
   8   2  11       14.37       19.88     12.56 o 
  10   2  11       41.81       61.06     13.78 o 
  -9   3  11       56.27       48.02     19.29 o 
  -7   3  11      129.46      106.04     13.75 o 
  -5   3  11      202.53      192.49     11.47 o 
  -3   3  11      117.46      124.58      7.30 o 
  -1   3  11      118.51      114.93      8.62 o 
   1   3  11     2054.72     2120.08     40.64 o 
   3   3  11      147.36      121.62     13.49 o 
   5   3  11       99.46       95.93     12.64 o 
   7   3  11      203.49      193.05     15.98 o 
   9   3  11       11.31       26.86     12.92 o 
 -10   4  11       13.42       13.36     19.29 o 
  -8   4  11        7.98        1.19     21.53 o 
  -6   4  11       60.22       67.97     14.72 o 
  -4   4  11      101.36       81.48     14.12 o 
  -2   4  11      141.29      144.43     10.77 o 
   0   4  11      330.17      327.96     19.17 o 
   2   4  11       65.02       65.47      8.89 o 
   4   4  11      329.44      348.43     14.83 o 
   6   4  11       70.22       69.91     13.63 o 
   8   4  11      110.51      125.77     15.34 o 
  -9   5  11       14.18       20.80     19.87 o 
  -7   5  11       87.78       90.14     15.92 o 
  -5   5  11       93.44      111.26     17.17 o 
  -3   5  11       24.40       42.06     15.52 o 
  -1   5  11       56.20       67.46     11.04 o 
   1   5  11      640.81      615.98     43.78 o 
   3   5  11       60.94       36.08     10.52 o 
   5   5  11       71.90       73.73     14.73 o 
   7   5  11      440.25      418.91     22.06 o 
   9   5  11       87.40       77.09     21.29 o 
  -8   6  11       11.44       19.39     16.50 o 
  -6   6  11        0.25       -1.26     15.65 o 
  -4   6  11       25.75       62.87     16.53 o 
  -2   6  11      621.01      575.35     25.20 o 
   0   6  11      187.43      188.74     14.36 o 
   2   6  11       42.43       41.39     11.42 o 
   4   6  11      448.31      433.68     21.81 o 
   6   6  11       24.64       16.77     13.63 o 
  -5   7  11       63.68       77.53     17.99 o 
  -3   7  11      296.16      295.18     22.73 o 
  -1   7  11      192.48      186.10     14.69 o 
   1   7  11      334.91      308.06     16.52 o 
   3   7  11      105.65      125.61     15.32 o 
   5   7  11       62.26       56.46     14.61 o 
  -2   8  11       67.06      100.24     19.09 o 
   0   8  11       13.98        5.17     11.83 o 
   2   8  11       52.69       51.67     12.42 o 
  -8   0  12      186.69      236.94     22.95 o 
  -6   0  12      555.58      503.06     19.77 o 
  -4   0  12      978.47      950.51     19.83 o 
  -2   0  12      763.73      762.16     20.35 o 
   0   0  12      683.33      687.69     19.51 o 
   2   0  12        9.49       29.16      9.43 o 
   4   0  12       84.58       92.23     10.96 o 
   6   0  12        1.61        5.10     15.29 o 
   8   0  12       20.57       10.68     17.57 o 
  10   0  12        0.29       -9.23     16.88 o 
  -9   1  12      154.68      162.77     22.33 o 
  -7   1  12      205.16      204.25     15.69 o 
  -5   1  12       56.69       54.14      7.29 o 
  -3   1  12     1914.68     1840.68     30.37 o 
  -1   1  12      511.54      654.63     14.79 o 
   1   1  12     4143.72     4159.34     79.37 o 
   3   1  12       66.79       70.05      7.70 o 
   5   1  12      184.36      186.51     10.25 o 
   7   1  12       41.09       41.54     12.79 o 
   9   1  12       29.45       26.01     19.39 o 
 -10   2  12       25.86        9.85     18.67 o 
  -8   2  12      245.66      252.91     18.25 o 
  -6   2  12       15.29       27.82      9.36 o 
  -4   2  12       96.24       90.38      9.74 o 
  -2   2  12      846.68      880.22     21.94 o 
   0   2  12     2851.97     3006.51     48.44 o 
   2   2  12     2130.95     2107.26     48.98 o 
   4   2  12       84.46       71.61      8.78 o 
   6   2  12       75.48       69.13     16.02 o 
   8   2  12      203.38      181.81     16.04 o 
  10   2  12       19.92       15.84     13.12 o 
  -9   3  12       79.53       75.10     20.33 o 
  -7   3  12      115.81      105.89     13.71 o 
  -5   3  12       27.01       38.29      9.55 o 
  -3   3  12       84.82       95.29     10.10 o 
  -1   3  12     1054.66      997.99     19.73 o 
   1   3  12      363.45      345.01     12.81 o 
   3   3  12      396.25      352.63     25.60 o 
   5   3  12        5.20        3.56     11.14 o 
   7   3  12       55.40       65.24     13.47 o 
   9   3  12      104.55       99.67     14.39 o 
  -8   4  12       58.44       30.41     13.34 o 
  -6   4  12       73.21       76.58     14.89 o 
  -4   4  12      228.00      201.89     16.72 o 
  -2   4  12        4.81       24.04      8.57 o 
   0   4  12      359.96      329.52     14.90 o 
   2   4  12       56.93       51.15      8.81 o 
   4   4  12       53.63       47.30     10.95 o 
   6   4  12       25.26       28.37     12.80 o 
   8   4  12       92.03       81.19     15.95 o 
  -9   5  12       54.29       31.98     15.34 o 
  -7   5  12       75.67       81.52     17.19 o 
  -5   5  12       76.70       68.97     16.31 o 
  -3   5  12      130.78      135.26     32.42 o 
  -1   5  12       99.86      113.07     11.65 o 
   1   5  12       85.78       91.16     10.97 o 
   3   5  12       33.87       27.47     10.39 o 
   5   5  12        4.55       13.51     13.67 o 
   7   5  12        9.00        9.90     13.44 o 
  -6   6  12       71.44       69.01     16.62 o 
  -4   6  12      198.30      183.56     24.88 o 
  -2   6  12       16.47       49.64     16.62 o 
   0   6  12       76.28      100.77     12.80 o 
   2   6  12       23.74       40.59     11.16 o 
   4   6  12       69.59       90.67     14.98 o 
   6   6  12      187.65      176.14     19.64 o 
  -5   7  12       38.67       58.92     19.05 o 
  -3   7  12        6.87       20.92     30.55 o 
  -1   7  12       55.32       79.15     17.09 o 
   1   7  12      124.69      138.23     13.98 o 
   3   7  12      170.44      161.41     18.02 o 
   5   7  12      106.75      113.76     16.17 o 
  -2   8  12       16.43       27.69     17.84 o 
   0   8  12       34.47       36.53     22.25 o 
   2   8  12      195.33      186.99     14.94 o 
  -8   0  13       77.42       65.59     19.02 o 
  -6   0  13      203.42      216.49     15.08 o 
  -4   0  13       68.97       72.72     11.23 o 
  -2   0  13      752.56      817.89     43.57 o 
   0   0  13     1498.67     1457.14     35.57 o 
   2   0  13     2170.02     2252.95     53.07 o 
   4   0  13       10.05       23.65     10.11 o 
   6   0  13       41.84       49.60     16.81 o 
   8   0  13      157.36      153.33     21.50 o 
  10   0  13        0.15        2.69     17.56 o 
  -9   1  13      147.74      167.79     23.09 o 
  -7   1  13      582.49      575.51     22.66 o 
  -5   1  13        2.11       12.15     11.14 o 
  -3   1  13      226.01      273.89      9.43 o 
  -1   1  13     7501.85     7812.80    175.48 o 
   1   1  13     2009.19     2078.08     34.92 o 
   3   1  13      955.20      923.50     21.79 o 
   5   1  13       24.55       16.06      7.41 o 
   7   1  13      320.76      316.16     30.30 o 
   9   1  13       32.03       30.97     12.69 o 
 -10   2  13       41.87       52.29     20.80 o 
  -8   2  13      209.91      189.75     17.39 o 
  -6   2  13      378.06      352.67     14.06 o 
  -4   2  13      387.85      380.61     14.07 o 
  -2   2  13      620.74      662.81     18.54 o 
   0   2  13     1426.51     1458.56     26.08 o 
   2   2  13      562.26      643.22     16.71 o 
   4   2  13      494.79      488.40     15.57 o 
   6   2  13      245.74      209.42     16.13 o 
   8   2  13       37.00       36.80     13.12 o 
  10   2  13       12.89       12.09     12.65 o 
  -9   3  13      167.64      148.29     22.88 o 
  -7   3  13       22.46       37.14     14.78 o 
  -5   3  13      702.62      635.00     19.22 o 
  -3   3  13      361.52      377.10     14.62 o 
  -1   3  13      229.47      233.61      8.87 o 
   1   3  13      712.97      752.59     17.71 o 
   3   3  13      308.22      318.11     12.77 o 
   5   3  13      127.41      130.00     14.13 o 
   7   3  13       15.61        8.84     12.27 o 
   9   3  13      102.72       70.05     13.58 o 
  -8   4  13      308.01      228.72     22.13 o 
  -6   4  13      121.89      122.81     15.46 o 
  -4   4  13      275.71      254.31     17.91 o 
  -2   4  13      169.76      155.43     10.14 o 
   0   4  13       63.15       85.51      9.10 o 
   2   4  13       97.38      119.33     11.47 o 
   4   4  13      327.81      333.91     15.00 o 
   6   4  13       62.75       46.42     13.03 o 
   8   4  13        0.38        8.27     12.86 o 
  -7   5  13       75.64       68.74     15.30 o 
  -5   5  13       15.09       30.41     15.17 o 
  -3   5  13       30.32       34.36     17.36 o 
  -1   5  13      684.83      745.69     44.53 o 
   1   5  13      326.46      316.08     22.02 o 
   3   5  13      276.65      264.20     16.26 o 
   5   5  13      212.80      230.27     17.70 o 
   7   5  13       93.92       92.34     15.48 o 
  -6   6  13       74.46       77.83     17.32 o 
  -4   6  13      111.28      128.93     18.61 o 
  -2   6  13      277.37      264.43     21.20 o 
   0   6  13      208.77      186.24     14.00 o 
   2   6  13       25.50       33.78     11.10 o 
   4   6  13       70.45       55.41     14.27 o 
   6   6  13       95.43      117.05     15.86 o 
  -5   7  13       49.55       44.45     27.80 o 
  -3   7  13       42.87       46.71     17.57 o 
  -1   7  13        8.86       32.77     16.69 o 
   1   7  13      192.23      208.11     14.71 o 
   3   7  13       31.97       36.67     16.39 o 
   5   7  13      117.84      108.98     16.32 o 
  -2   8  13       44.12       43.65     18.42 o 
   0   8  13      109.76       99.14     18.65 o 
   2   8  13      132.00      127.42     14.01 o 
  -8   0  14       57.65       52.91     18.95 o 
  -6   0  14       26.72       20.33     12.20 o 
  -4   0  14      509.12      576.21     19.94 o 
  -2   0  14     4963.53     5263.41    113.90 o 
   0   0  14     4078.12     4242.95     93.24 o 
   2   0  14      672.28      741.36     23.08 o 
   4   0  14        0.97        8.39      9.94 o 
   6   0  14      251.45      258.38     22.27 o 
   8   0  14      314.07      341.05     26.89 o 
  10   0  14       83.36       97.90     19.84 o 
  -9   1  14      250.48      227.25     25.37 o 
  -7   1  14      315.68      339.15     18.52 o 
  -5   1  14      452.19      448.90     12.17 o 
  -3   1  14     1831.51     1692.99     28.77 o 
  -1   1  14      529.91      708.02     12.77 o 
   1   1  14     2286.81     2432.37     60.96 o 
   3   1  14      783.30      792.53     17.34 o 
   5   1  14       36.59       46.58      7.97 o 
   7   1  14      357.49      342.46     32.93 o 
   9   1  14      169.64      178.49     15.94 o 
 -10   2  14        2.18        5.03     19.91 o 
  -8   2  14      333.92      329.48     20.15 o 
  -6   2  14      196.18      199.75     12.06 o 
  -4   2  14       65.41       81.16      9.99 o 
  -2   2  14       13.72       17.41      9.70 o 
   0   2  14      428.12      468.80     12.23 o 
   2   2  14      238.52      257.64     10.03 o 
   4   2  14      670.51      657.51     23.26 o 
   6   2  14       45.93       74.99     13.10 o 
   8   2  14      267.24      252.53     17.23 o 
  10   2  14       35.93       30.25     13.15 o 
  -9   3  14       74.78       83.91     21.01 o 
  -7   3  14      962.13      952.89     47.24 o 
  -5   3  14       55.36       76.87     10.73 o 
  -3   3  14      395.96      394.91     15.12 o 
  -1   3  14      203.27      197.45      9.89 o 
   1   3  14      119.45      138.67      8.92 o 
   3   3  14     1679.68     1602.66     46.50 o 
   5   3  14      456.22      423.70     19.82 o 
   7   3  14       83.53       80.46     13.88 o 
   9   3  14       22.66       35.39     22.90 o 
  -8   4  14       65.22       40.78     19.70 o 
  -6   4  14      722.38      634.55     25.79 o 
  -4   4  14      698.17      720.39     38.90 o 
  -2   4  14      888.10      959.39     48.06 o 
   0   4  14      349.45      304.55     12.59 o 
   2   4  14      266.72      251.27     24.87 o 
   4   4  14      105.34      102.53     12.08 o 
   6   4  14       86.42      104.03     19.32 o 
   8   4  14       22.22       29.87     12.91 o 
  -7   5  14       74.87       38.23     15.64 o 
  -5   5  14      121.68      106.61     16.91 o 
  -3   5  14      143.85      126.92     24.12 o 
  -1   5  14       91.25      117.70     11.70 o 
   1   5  14      411.83      422.63     17.40 o 
   3   5  14       44.84       42.47     12.65 o 
   5   5  14       59.53       69.57     14.92 o 
   7   5  14       13.21        3.00     13.78 o 
  -6   6  14        0.62        6.78     28.04 o 
  -4   6  14      109.18       90.09     17.85 o 
  -2   6  14       36.86       56.74     16.60 o 
   0   6  14       71.19       81.12     12.25 o 
   2   6  14      274.67      247.19     14.51 o 
   4   6  14       32.20        5.50     13.51 o 
   6   6  14      169.57      171.27     17.68 o 
  -5   7  14       33.61       23.31     37.34 o 
  -3   7  14       76.14       92.50     18.51 o 
  -1   7  14        1.99       23.71     34.85 o 
   1   7  14      112.70      113.07     13.11 o 
   3   7  14       34.86       47.10     14.20 o 
   5   7  14        5.24        2.06     13.94 o 
  -2   8  14      150.22      152.36     20.90 o 
   0   8  14      180.80      235.51     27.08 o 
   2   8  14      104.86      134.34     22.50 o 
  -8   0  15       96.90       67.31     19.22 o 
  -6   0  15        0.87       -0.70     12.09 o 
  -4   0  15      271.83      285.30     14.81 o 
  -2   0  15     1408.00     1758.11     32.47 o 
   0   0  15     3559.67     3890.85     86.57 o 
   2   0  15       26.30       35.28     10.32 o 
   4   0  15      157.23      146.03     12.69 o 
   6   0  15      208.70      177.76     20.82 o 
   8   0  15      322.91      292.03     25.58 o 
  10   0  15        2.91       50.77     18.74 o 
  -9   1  15      154.30      163.45     23.78 o 
  -7   1  15      366.15      339.66     18.92 o 
  -5   1  15       98.95      108.76      7.92 o 
  -3   1  15      825.28      831.78     16.88 o 
  -1   1  15     5674.80     5855.77     76.83 o 
   1   1  15     2438.92     2661.76     43.84 o 
   3   1  15      663.58      719.40     16.51 o 
   5   1  15      435.19      442.58     13.49 o 
   7   1  15      152.16      150.52     24.40 o 
   9   1  15      142.18      134.75     14.93 o 
 -10   2  15       53.90       66.20     21.29 o 
  -8   2  15      138.01      126.36     16.38 o 
  -6   2  15      196.66      181.29     12.04 o 
  -4   2  15      792.16      726.87     26.30 o 
  -2   2  15        3.75        7.00      9.02 o 
   0   2  15      846.96      928.55     18.75 o 
   2   2  15     1856.61     1727.42     31.04 o 
   4   2  15      507.11      493.99     14.16 o 
   6   2  15      754.36      662.91     24.71 o 
   8   2  15       34.94       56.92     13.18 o 
  10   2  15       92.47       94.13     14.54 o 
  -9   3  15       83.38       90.39     22.12 o 
  -7   3  15      478.47      531.62     37.10 o 
  -5   3  15      912.67      900.86     24.76 o 
  -3   3  15      309.92      312.89     15.24 o 
  -1   3  15      429.65      466.57     22.77 o 
   1   3  15       67.31       84.09      8.25 o 
   3   3  15       46.55       60.75     12.42 o 
   5   3  15      588.00      595.79     23.27 o 
   7   3  15       29.48       58.39     13.27 o 
   9   3  15       12.74       12.54     13.74 o 
  -8   4  15       94.19       81.09     26.60 o 
  -6   4  15      640.18      584.65     24.85 o 
  -4   4  15     1239.91     1165.09     36.46 o 
  -2   4  15      751.47      715.87     26.20 o 
   0   4  15      762.17      800.10     33.05 o 
   2   4  15      156.86      164.56     12.21 o 
   4   4  15      182.12      171.96     13.26 o 
   6   4  15      162.91      161.18     15.45 o 
   8   4  15       28.29       29.98     13.04 o 
  -7   5  15      175.59      175.67     37.94 o 
  -5   5  15      122.98      127.13     16.98 o 
  -3   5  15      855.74      852.37     31.97 o 
  -1   5  15      302.92      298.55     14.37 o 
   1   5  15      308.74      312.82     19.95 o 
   3   5  15      270.33      223.82     15.20 o 
   5   5  15       76.19       88.84     22.91 o 
   7   5  15        5.68       11.47     25.04 o 
  -6   6  15       47.55       49.80     16.38 o 
  -4   6  15        9.57       -0.94     16.09 o 
  -2   6  15       37.60       30.07     16.05 o 
   0   6  15       34.26       21.17     13.12 o 
   2   6  15       22.46       21.60     10.95 o 
   4   6  15      116.62      108.44     18.88 o 
   6   6  15       14.15       17.02     21.94 o 
  -5   7  15       56.19       60.22     18.07 o 
  -3   7  15        3.74        3.74     16.57 o 
  -1   7  15       83.86       71.12     17.30 o 
   1   7  15        1.29       21.75     30.48 o 
   3   7  15       10.27       15.27     13.87 o 
   5   7  15       35.04       23.58     14.73 o 
   0   8  15       70.07      105.26     18.71 o 
  -8   0  16      156.92      168.83     21.92 o 
  -6   0  16      135.37      153.12     15.25 o 
  -4   0  16      293.00      310.91     15.70 o 
  -2   0  16       13.45       37.89     11.71 o 
   0   0  16      446.72      580.84     19.67 o 
   2   0  16      448.79      461.77     18.06 o 
   4   0  16      179.71      171.27     13.70 o 
   6   0  16        4.87       30.03     17.84 o 
   8   0  16       65.22       58.08     18.53 o 
  10   0  16      199.65      211.08     24.19 o 
  -9   1  16       22.13        6.54     19.63 o 
  -7   1  16       78.54       90.52     14.63 o 
  -5   1  16      131.55      152.68     11.67 o 
  -3   1  16      126.14      140.46      7.95 o 
  -1   1  16      396.38      474.59      9.90 o 
   1   1  16     4599.87     4949.83    124.08 o 
   3   1  16     2242.11     2091.26     36.58 o 
   5   1  16      479.73      499.05     14.62 o 
   7   1  16      240.66      225.78     16.62 o 
   9   1  16      143.10      136.65     16.50 o 
 -10   2  16        9.49      -13.98     20.39 o 
  -8   2  16       11.10        5.21     14.10 o 
  -6   2  16      175.49      166.04     17.03 o 
  -4   2  16      859.59      801.63     21.53 o 
  -2   2  16      130.82      140.32     10.71 o 
   0   2  16     1121.51     1027.58     20.41 o 
   2   2  16      194.86      246.26     10.87 o 
   4   2  16     1152.88     1105.39     23.03 o 
   6   2  16      348.66      336.67     18.66 o 
   8   2  16      495.52      448.05     21.50 o 
  10   2  16        3.33       32.33     13.56 o 
  -9   3  16       22.01       38.71     20.39 o 
  -7   3  16      427.77      416.79     34.07 o 
  -5   3  16      331.93      356.87     16.08 o 
  -3   3  16      234.45      260.94     14.53 o 
  -1   3  16      380.32      371.36     11.69 o 
   1   3  16      373.15      348.27     12.02 o 
   3   3  16       56.00       59.70     10.25 o 
   5   3  16      106.02      102.41     14.06 o 
   7   3  16      203.62      176.66     15.73 o 
   9   3  16      135.20      115.13     14.77 o 
  -8   4  16      172.90      151.95     27.91 o 
  -6   4  16      207.93      226.27     19.86 o 
  -4   4  16     1155.94     1131.55     32.71 o 
  -2   4  16     1073.75     1002.78     27.88 o 
   0   4  16      206.33      244.01     20.58 o 
   2   4  16      570.75      601.01     19.14 o 
   4   4  16        2.35       38.07     14.11 o 
   6   4  16       48.05       66.55     13.70 o 
   8   4  16      106.83       91.88     14.82 o 
  -7   5  16      187.47      210.80     18.49 o 
  -5   5  16       51.87       43.32     15.37 o 
  -3   5  16      150.02      124.81     17.66 o 
  -1   5  16      965.98      975.18     33.70 o 
   1   5  16       74.65      130.88     13.72 o 
   3   5  16      144.65      156.47     22.10 o 
   5   5  16      245.12      236.02     18.21 o 
   7   5  16       22.97       11.07     14.12 o 
  -6   6  16       86.82       95.38     17.57 o 
  -4   6  16       31.83       42.87     16.63 o 
  -2   6  16        1.25       -4.53     14.86 o 
   0   6  16       35.69       56.86     11.27 o 
   2   6  16       80.54       67.58     14.05 o 
   4   6  16       10.27        7.03     13.57 o 
   6   6  16       78.86       65.02     15.25 o 
  -5   7  16       21.88       25.61     27.90 o 
  -3   7  16       34.12       27.64     23.28 o 
  -1   7  16       33.44       31.54     16.32 o 
   1   7  16       29.84       30.29     11.74 o 
   3   7  16       17.39       21.13     21.73 o 
  -8   0  17        7.77       22.73     18.87 o 
  -6   0  17     1152.09     1102.54     32.84 o 
  -4   0  17      350.04      382.09     17.33 o 
  -2   0  17      344.27      361.03     11.25 o 
   0   0  17     3682.67     3429.33     77.63 o 
   2   0  17      826.42      838.18     25.78 o 
   4   0  17      132.19      136.86     13.52 o 
   6   0  17     1330.54     1171.10     48.48 o 
   8   0  17        2.00        5.92     17.08 o 
  10   0  17       18.51       25.49     18.53 o 
  -9   1  17      153.76      156.35     24.53 o 
  -7   1  17      415.44      413.94     20.75 o 
  -5   1  17      248.66      262.29     13.39 o 
  -3   1  17      633.23      635.94     14.51 o 
  -1   1  17      569.52      582.79     11.47 o 
   1   1  17      947.26      988.59     26.52 o 
   3   1  17      606.01      622.08     15.67 o 
   5   1  17      776.55      725.00     18.61 o 
   7   1  17      246.57      234.23     16.71 o 
   9   1  17       67.97       74.03     13.86 o 
 -10   2  17      138.57      166.47     25.57 o 
  -8   2  17       28.48       30.45     14.27 o 
  -6   2  17      182.51      194.55     17.57 o 
  -4   2  17      245.99      245.05     12.95 o 
  -2   2  17      799.30      817.97     21.70 o 
   0   2  17      710.69      745.61     16.60 o 
   2   2  17      856.68      833.89     18.73 o 
   4   2  17      550.66      575.27     15.91 o 
   6   2  17      378.91      367.59     26.96 o 
   8   2  17       15.27       29.17     12.71 o 
  -9   3  17       47.34       56.28     22.18 o 
  -7   3  17      237.09      230.83     28.88 o 
  -5   3  17      657.20      616.10     20.48 o 
  -3   3  17      913.92      904.74     25.04 o 
  -1   3  17       46.44       54.61      7.60 o 
   1   3  17      289.85      301.48     17.74 o 
   3   3  17      280.73      254.34     17.27 o 
   5   3  17       28.35       31.31     13.15 o 
   7   3  17       74.98       80.58     13.90 o 
   9   3  17      139.74      152.49     15.73 o 
  -8   4  17       40.00       10.68     23.70 o 
  -6   4  17      409.67      407.58     22.23 o 
  -4   4  17      989.80      947.35     50.49 o 
  -2   4  17     2557.52     2580.37    133.01 o 
   0   4  17      788.47      751.66     20.99 o 
   2   4  17     1067.82     1083.95     33.07 o 
   4   4  17      126.40      146.34     16.24 o 
   6   4  17       86.24       97.55     18.63 o 
   8   4  17       11.54       16.10     19.08 o 
  -7   5  17       40.86       48.80     22.84 o 
  -5   5  17      109.79      104.12     16.64 o 
  -3   5  17      109.84      130.52     17.46 o 
  -1   5  17      209.39      208.70     19.78 o 
   1   5  17      687.25      629.82     65.48 o 
   3   5  17       70.37       81.17     14.55 o 
   5   5  17      127.30      121.34     15.98 o 
   7   5  17       74.70       60.65     15.14 o 
  -6   6  17       84.01       97.48     17.50 o 
  -4   6  17       66.99       55.48     38.20 o 
  -2   6  17        1.88        0.28     15.13 o 
   0   6  17       50.57       56.07     15.36 o 
   2   6  17       68.62       59.74     28.96 o 
   4   6  17        6.70       -7.28     13.27 o 
   6   6  17        7.01       -1.65     23.21 o 
  -3   7  17       33.87       28.07     17.35 o 
  -1   7  17       19.08        4.46     17.33 o 
   1   7  17       61.50       43.22     26.66 o 
   3   7  17       24.85       30.75     14.74 o 
  -8   0  18        5.99       28.31     19.08 o 
  -6   0  18      123.21      160.07     16.31 o 
  -4   0  18     1836.23     1708.02     42.50 o 
   0   0  18        8.33       87.83     20.39 o 
   2   0  18      714.97      729.99     23.90 o 
   4   0  18        0.82       -5.93     11.52 o 
   6   0  18       85.09      109.96     20.19 o 
   8   0  18      284.11      262.70     24.75 o 
  10   0  18       35.05       20.46     19.49 o 
  -9   1  18      145.85      159.79     24.81 o 
  -7   1  18       22.74       29.79     13.76 o 
  -5   1  18      307.98      310.75     14.62 o 
  -3   1  18      496.81      502.12     12.90 o 
  -1   1  18      246.32      277.85      8.02 o 
   1   1  18      370.33      385.93     11.97 o 
   3   1  18      485.35      486.30     14.13 o 
   5   1  18      580.36      599.55     16.73 o 
   7   1  18      310.88      291.54     17.92 o 
   9   1  18       79.07       68.27     13.76 o 
 -10   2  18       56.97       50.50     22.73 o 
  -8   2  18      221.49      207.26     18.07 o 
  -6   2  18      311.00      313.57     19.94 o 
  -4   2  18      182.22      188.63     16.49 o 
  -2   2  18      275.95      295.06     13.50 o 
   0   2  18      578.23      533.35     13.80 o 
   2   2  18       33.66       28.03      8.16 o 
   4   2  18      784.68      706.14     18.15 o 
   6   2  18      201.58      210.30     22.19 o 
   8   2  18      204.79      180.43     15.99 o 
  -9   3  18       19.19        2.27     20.80 o 
  -7   3  18       38.62      -10.33     22.32 o 
  -5   3  18      262.24      237.22     14.63 o 
  -3   3  18      975.02      916.17     25.50 o 
  -1   3  18      362.04      342.02     11.66 o 
   1   3  18      342.20      355.80     12.64 o 
   3   3  18      628.27      618.23     17.10 o 
   5   3  18      147.46      128.50     14.69 o 
   7   3  18       22.51        8.06     12.16 o 
   9   3  18       49.37       56.93     13.71 o 
  -8   4  18       63.75       35.27     24.11 o 
  -6   4  18       48.24       73.23     15.66 o 
  -4   4  18      742.55      664.31     29.44 o 
  -2   4  18     1294.14     1277.02     64.79 o 
   0   4  18      670.50      675.72     18.05 o 
   2   4  18      306.02      299.28     15.45 o 
   4   4  18      976.42      968.05     31.85 o 
   6   4  18       64.59       78.22     13.73 o 
   8   4  18        2.23       -0.93     12.66 o 
  -7   5  18      184.08      144.85     28.60 o 
  -5   5  18       22.34       14.51     14.77 o 
  -3   5  18        8.86        2.91     15.23 o 
  -1   5  18      493.34      490.02     43.59 o 
   1   5  18      194.94      223.53     14.80 o 
   3   5  18      443.64      440.07     18.59 o 
   5   5  18        4.55       11.86     13.70 o 
   7   5  18       29.31       48.62     15.01 o 
  -6   6  18       10.42       32.21     16.21 o 
  -4   6  18       15.65       30.62     16.34 o 
  -2   6  18       94.18       71.87     17.04 o 
   0   6  18       29.79       22.10     17.92 o 
   2   6  18       77.94       61.71     13.36 o 
   4   6  18       36.51       19.14     14.02 o 
   6   6  18        0.75        2.45     16.53 o 
  -3   7  18       23.14       15.19     23.80 o 
  -1   7  18       12.23       21.30     16.51 o 
   1   7  18       25.31       28.11     21.77 o 
   3   7  18       80.44       77.04     18.46 o 
  -8   0  19      369.39      344.04     27.58 o 
  -6   0  19      113.51      161.07     16.55 o 
  -4   0  19      141.62      195.50     14.87 o 
  -2   0  19     2428.87     2386.94     43.22 o 
   0   0  19      619.38      690.78     22.37 o 
   2   0  19       29.27       51.68     11.57 o 
   4   0  19      297.57      268.09     16.72 o 
   6   0  19       23.90       18.39     17.91 o 
   8   0  19        0.66        7.71     17.50 o 
  -9   1  19       74.70       81.43     22.87 o 
  -7   1  19      602.01      634.63     26.64 o 
  -5   1  19      242.72      253.46     14.23 o 
  -3   1  19       63.53       77.09      8.04 o 
  -1   1  19      413.73      409.13      9.69 o 
   1   1  19      728.42      690.08     16.40 o 
   3   1  19     1302.43     1256.23     25.31 o 
   5   1  19      960.71      912.39     21.49 o 
   7   1  19      272.72      285.47     17.96 o 
   9   1  19      147.07      128.16     14.89 o 
  -8   2  19      137.41      160.86     17.10 o 
  -6   2  19      178.40      178.10     34.84 o 
  -4   2  19     1272.52     1176.72     28.61 o 
  -2   2  19      977.92      961.52     24.69 o 
   0   2  19      316.21      330.80     11.29 o 
   2   2  19       96.25       95.22      9.27 o 
   4   2  19      112.27      141.73     10.81 o 
   6   2  19      406.06      394.04     20.04 o 
   8   2  19       60.50       44.99     13.07 o 
  -9   3  19       21.81       52.83     21.49 o 
  -7   3  19      218.31      195.52     26.95 o 
  -5   3  19      497.62      485.67     24.62 o 
  -3   3  19      580.24      577.93     20.40 o 
  -1   3  19      347.58      314.14     16.24 o 
   1   3  19      494.24      476.69     14.56 o 
   3   3  19       27.51       20.59      9.99 o 
   5   3  19      105.12       95.48     14.20 o 
   7   3  19       51.32       29.23     21.05 o 
   9   3  19       37.49       25.81     13.19 o 
  -8   4  19      120.63       95.36     25.08 o 
  -6   4  19       80.75       95.15     25.63 o 
  -4   4  19      152.76      158.78     14.78 o 
  -2   4  19      770.83      707.60     30.35 o 
   0   4  19      517.02      520.71     16.26 o 
   2   4  19       50.45       58.36     12.13 o 
   4   4  19      196.17      236.62     17.75 o 
   6   4  19      178.14      131.59     15.23 o 
   8   4  19       46.23       38.73     14.02 o 
  -7   5  19       20.74        9.09     23.56 o 
  -5   5  19       12.94       -2.91     16.00 o 
  -3   5  19       10.59        9.02     17.48 o 
  -1   5  19      277.74      211.92     32.12 o 
   1   5  19      856.25      821.10     28.79 o 
   3   5  19      105.29      143.38     13.76 o 
   5   5  19      182.14      177.08     17.47 o 
   7   5  19       26.91       13.47     14.34 o 
  -6   6  19      263.83      296.70     22.68 o 
  -4   6  19       34.46       25.47     16.63 o 
  -2   6  19       32.23       12.04     19.53 o 
   0   6  19       47.39      -10.49     18.64 o 
   2   6  19       33.70       50.94     23.98 o 
   4   6  19       23.95       36.21     14.20 o 
   6   6  19       15.70       26.75     19.22 o 
  -3   7  19        1.20        1.82     17.22 o 
  -1   7  19        1.90       -6.21     16.00 o 
   1   7  19       14.99       29.00     21.97 o 
   3   7  19        2.48        2.60     20.63 o 
  -8   0  20      170.39      169.39     23.23 o 
  -6   0  20      745.50      650.55     25.07 o 
  -4   0  20      299.68      331.56     17.66 o 
  -2   0  20     1121.59     1193.59     31.26 o 
   0   0  20     1596.36     1680.59     42.62 o 
   2   0  20       58.53       70.51     12.02 o 
   4   0  20       11.13        4.13     12.31 o 
   6   0  20       17.65       13.29     17.50 o 
   8   0  20      144.87      158.69     22.12 o 
  -9   1  20      386.37      449.93     33.30 o 
  -7   1  20      165.52      208.22     15.15 o 
  -5   1  20       50.02       55.63     18.57 o 
  -3   1  20      277.68      262.55     13.26 o 
  -1   1  20      119.66      134.96      6.81 o 
   1   1  20      575.74      576.09     15.04 o 
   3   1  20       31.05       58.37      8.89 o 
   5   1  20      284.85      292.31     13.10 o 
   7   1  20      115.11      103.93     13.94 o 
   9   1  20       75.41       60.01     13.46 o 
  -8   2  20      142.75      103.78     16.31 o 
  -6   2  20      428.91      380.97     24.27 o 
  -4   2  20      576.75      578.50     25.87 o 
  -2   2  20      763.10      796.19     22.31 o 
   0   2  20      153.61      149.65      9.27 o 
   2   2  20      242.85      239.15     11.46 o 
   4   2  20      548.74      524.29     16.20 o 
   6   2  20      436.39      401.15     20.32 o 
   8   2  20       17.06       35.16     13.04 o 
  -9   3  20        8.26      -21.36     21.36 o 
  -7   3  20      299.36      287.04     29.64 o 
  -5   3  20      633.11      617.48     27.40 o 
  -3   3  20      514.07      496.67     19.40 o 
  -1   3  20        8.85       15.93     11.53 o 
   1   3  20       23.79       22.72      9.14 o 
   3   3  20       43.26       33.12     10.18 o 
   5   3  20       59.90       49.67     13.16 o 
   7   3  20       15.82        8.85     16.43 o 
  -8   4  20       17.04      -14.05     22.60 o 
  -6   4  20       17.55        6.89     23.28 o 
  -4   4  20      427.75      386.66     18.33 o 
  -2   4  20        5.62       18.76     13.17 o 
   0   4  20     1638.88     1505.74     37.47 o 
   2   4  20      395.48      342.50     16.25 o 
   4   4  20       82.95      102.68     27.25 o 
   6   4  20       25.52       30.82     12.92 o 
   8   4  20       71.24       78.89     14.39 o 
  -7   5  20      130.67       94.67     26.25 o 
  -5   5  20       50.98       32.30     18.39 o 
  -3   5  20       88.63       74.48     17.81 o 
  -1   5  20       50.18       28.26     33.72 o 
   1   5  20     1068.47      960.98     38.21 o 
   3   5  20      764.35      805.06     24.53 o 
   5   5  20       23.53       16.23     17.94 o 
   7   5  20       77.87       67.23     15.44 o 
  -6   6  20       65.15       79.86     18.56 o 
  -4   6  20       55.84       87.44     19.07 o 
  -2   6  20       30.62       30.95     30.76 o 
   0   6  20      170.23      147.76     24.74 o 
   2   6  20       67.43       66.77     18.66 o 
   4   6  20       15.37       21.69     25.25 o 
  -3   7  20       48.23       53.97     18.10 o 
  -1   7  20       26.93        2.18     18.85 o 
   1   7  20       21.13      -14.60     54.73 o 
   3   7  20       10.42        1.11     14.75 o 
  -8   0  21      726.07      713.10     37.75 o 
  -6   0  21      485.09      493.55     22.53 o 
  -4   0  21       61.11       91.96     14.04 o 
  -2   0  21      137.74      145.15     12.30 o 
   0   0  21     2035.37     1973.19     49.13 o 
   2   0  21      344.21      306.83     16.88 o 
   4   0  21       43.13       39.44     13.35 o 
   6   0  21       49.68       45.33     18.19 o 
   8   0  21      581.09      530.23     33.53 o 
  -9   1  21      639.83      675.28     39.66 o 
  -7   1  21      769.28      751.50     23.86 o 
  -5   1  21      120.46      155.33     14.23 o 
  -3   1  21      365.53      380.88     15.15 o 
  -1   1  21      571.18      670.22     23.01 o 
   1   1  21      588.39      553.29     15.02 o 
   3   1  21      199.11      201.52     11.04 o 
   5   1  21      126.41      120.27     10.69 o 
   7   1  21       38.19       48.23     12.70 o 
   9   1  21        3.97        1.56     12.40 o 
  -8   2  21      189.71      201.49     18.10 o 
  -6   2  21       50.52       48.71     12.08 o 
  -4   2  21      761.94      668.06     28.38 o 
  -2   2  21     1461.03     1351.31     32.04 o 
   0   2  21      255.49      286.64     11.59 o 
   2   2  21      182.17      199.45     11.17 o 
   4   2  21      190.46      177.85     11.78 o 
   6   2  21       98.51       77.61     13.76 o 
   8   2  21      212.47      203.05     17.08 o 
  -7   3  21       53.26       46.71     22.11 o 
  -5   3  21     1095.42      970.25     35.19 o 
  -3   3  21      251.73      269.49     16.17 o 
  -1   3  21      201.89      214.41     14.92 o 
   1   3  21      176.90      169.05     11.30 o 
   3   3  21      248.53      269.96     13.31 o 
   5   3  21      156.35      175.27     22.70 o 
   7   3  21       82.60       71.35     13.50 o 
  -8   4  21       35.21        7.44     22.73 o 
  -6   4  21      148.13      129.68     26.26 o 
  -4   4  21        0.73       18.22     12.43 o 
  -2   4  21       77.80       55.34     13.41 o 
   0   4  21      277.73      298.01     17.65 o 
   2   4  21      877.23      895.72     25.04 o 
   4   4  21      572.59      582.06     24.49 o 
   6   4  21       92.19       66.33     13.59 o 
  -7   5  21        1.74      -15.91     23.08 o 
  -5   5  21      210.37      188.40     19.09 o 
  -3   5  21        6.27        7.72     48.70 o 
  -1   5  21        4.92       -1.57     18.87 o 
   1   5  21       38.87       62.12     18.88 o 
   3   5  21      250.61      288.16     16.21 o 
   5   5  21      133.91      134.28     16.39 o 
  -4   6  21        0.03       19.87     17.51 o 
  -2   6  21       36.55       -0.73     16.63 o 
   0   6  21      103.99      104.11     18.65 o 
   2   6  21      127.53       79.65     19.66 o 
   4   6  21        7.30      -13.81     13.81 o 
  -1   7  21       23.75      -13.70     18.20 o 
   1   7  21       14.72       41.47     23.01 o 
  -8   0  22      530.37      532.45     32.97 o 
  -6   0  22        2.01        4.83     14.10 o 
  -4   0  22      763.01      724.40     25.62 o 
  -2   0  22      101.39      114.82     12.26 o 
   0   0  22      498.84      613.03     22.13 o 
   2   0  22       37.71       67.35     12.41 o 
   4   0  22        7.84        5.99     13.08 o 
   6   0  22        3.99       -4.61     15.71 o 
   8   0  22      181.29      146.71     21.02 o 
  -9   1  22      124.03      168.67     26.25 o 
  -7   1  22      473.65      517.01     20.31 o 
  -5   1  22      320.12      319.86     16.65 o 
  -3   1  22      199.86      229.56     13.38 o 
  -1   1  22     3759.53     3671.42     71.71 o 
   1   1  22       87.23      154.32      9.91 o 
   3   1  22      203.23      199.97     11.45 o 
   5   1  22      101.18      114.00     10.59 o 
   7   1  22       26.83       31.49     12.10 o 
   9   1  22       59.41       50.53     14.12 o 
  -8   2  22      114.41      112.92     16.39 o 
  -6   2  22      157.51      178.88     14.20 o 
  -4   2  22      389.60      361.57     22.50 o 
  -2   2  22     1618.49     1558.81     36.01 o 
   0   2  22      988.89      976.93     21.51 o 
   2   2  22      590.12      577.84     16.60 o 
   4   2  22      119.17      107.64     10.78 o 
   6   2  22      174.04      142.97     15.23 o 
   8   2  22       37.55       33.84     13.06 o 
  -7   3  22       31.31        0.55     20.73 o 
  -5   3  22      307.59      264.35     20.27 o 
  -3   3  22      137.55      136.33     14.32 o 
  -1   3  22       53.74       62.77     13.28 o 
   1   3  22      128.84      121.57     11.04 o 
   3   3  22      776.76      767.74     27.89 o 
   5   3  22      956.01      873.50     29.71 o 
   7   3  22       79.32       83.17     16.54 o 
  -6   4  22       13.01      -16.60     21.56 o 
  -4   4  22       26.03       17.18     12.42 o 
  -2   4  22      378.67      342.34     17.88 o 
   0   4  22      603.77      560.24     21.68 o 
   2   4  22      454.78      468.72     18.22 o 
   4   4  22      363.09      384.57     20.67 o 
   6   4  22      481.48      469.16     22.57 o 
  -5   5  22        7.15       -9.16     24.46 o 
  -3   5  22       12.94        5.90     16.33 o 
  -1   5  22       14.79        4.20     15.61 o 
   1   5  22       62.86       64.98     17.09 o 
   3   5  22      196.56      187.58     14.70 o 
   5   5  22       53.76       80.76     22.84 o 
  -4   6  22       35.40       42.39     21.11 o 
  -2   6  22      117.40      119.15     19.19 o 
   0   6  22        5.28        6.86     16.62 o 
   2   6  22        1.78        0.14     17.53 o 
   4   6  22        8.79        2.37     25.45 o 
  -1   7  22        9.39      -19.45     39.75 o 
   1   7  22       21.73       62.34     24.25 o 
  -8   0  23      311.93      318.67     27.64 o 
  -6   0  23       38.62       59.20     15.07 o 
  -4   0  23       67.76       92.17     14.87 o 
  -2   0  23      100.40      112.73     12.35 o 
   0   0  23      856.87      902.30     28.39 o 
   2   0  23        3.98       -5.56     11.97 o 
   4   0  23       31.21       24.75     13.16 o 
   6   0  23        0.44       -0.48     15.84 o 
   8   0  23       13.82       18.81     17.08 o 
  -9   1  23      109.30       93.22     23.63 o 
  -7   1  23      832.08      806.18     25.11 o 
  -5   1  23      682.48      732.01     22.99 o 
  -3   1  23      332.07      364.86     15.64 o 
  -1   1  23      591.37      655.07     20.79 o 
   1   1  23     1299.59     1231.79     25.27 o 
   3   1  23      227.33      211.20     11.85 o 
   5   1  23       28.32       36.73      9.57 o 
   7   1  23       18.25       24.72     11.98 o 
  -8   2  23      331.61      324.86     23.50 o 
  -6   2  23      763.72      720.82     28.09 o 
  -4   2  23       76.03      139.17     18.48 o 
  -2   2  23     1764.63     1708.42     38.86 o 
   0   2  23     1127.60     1280.12     32.38 o 
   2   2  23      140.26      136.76     11.97 o 
   4   2  23      234.05      219.47     12.35 o 
   6   2  23       34.94       35.71     12.67 o 
   8   2  23       29.38       49.49     13.35 o 
  -7   3  23       40.44       12.88     20.60 o 
  -5   3  23       15.42       27.53     15.39 o 
  -3   3  23      724.20      632.06     21.96 o 
  -1   3  23      350.42      379.83     18.23 o 
   1   3  23       72.62       78.04     11.86 o 
   3   3  23       48.03       66.26     19.96 o 
   5   3  23      177.58      187.39     20.02 o 
   7   3  23      280.14      273.42     18.27 o 
  -6   4  23        0.06      -21.08     21.08 o 
  -4   4  23      265.35      226.81     20.57 o 
  -2   4  23      368.50      360.24     18.57 o 
   0   4  23      319.92      297.18     17.34 o 
   2   4  23      176.23      191.01     16.06 o 
   4   4  23      223.28      211.71     17.17 o 
   6   4  23      111.46      147.28     15.13 o 
  -5   5  23       24.11      -22.94     22.94 o 
  -3   5  23       10.52       19.21     16.32 o 
  -1   5  23       51.08       47.01     16.20 o 
   1   5  23       66.47       66.30     17.18 o 
   3   5  23      363.48      321.38     16.85 o 
   5   5  23      225.97      221.35     36.25 o 
  -4   6  23       40.87       39.28     26.69 o 
  -2   6  23       13.35       31.72     35.30 o 
   0   6  23       55.28       35.85     16.84 o 
   2   6  23       85.83       87.34     29.28 o 
   4   6  23       13.27       18.45     14.66 o 
  -8   0  24      409.49      395.28     29.17 o 
  -6   0  24      953.27      881.14     30.59 o 
  -4   0  24      254.54      245.88     17.69 o 
  -2   0  24      297.81      292.95     30.96 o 
   0   0  24        1.10        0.56     11.95 o 
   2   0  24       25.95       33.01     13.45 o 
   4   0  24       41.76       51.39     13.62 o 
   6   0  24        0.00       -3.24     15.43 o 
   8   0  24        9.02        8.68     16.53 o 
  -9   1  24       67.28       68.13     23.22 o 
  -7   1  24      224.51      273.55     16.45 o 
  -5   1  24     2248.51     2206.27    112.73 o 
  -3   1  24      830.00      743.68     31.08 o 
  -1   1  24      993.52      992.43     26.71 o 
   1   1  24      857.15      840.63     20.13 o 
   3   1  24       44.69       82.54     12.43 o 
   5   1  24      333.38      315.42     13.57 o 
   7   1  24       45.13       57.71     13.47 o 
  -8   2  24       11.64       21.00     17.52 o 
  -6   2  24       70.01       76.41     12.71 o 
  -4   2  24     1270.96     1127.56     50.92 o 
  -2   2  24      265.45      318.35     24.44 o 
   0   2  24     2911.11     2821.08     58.85 o 
   2   2  24       11.44       46.07     10.29 o 
   4   2  24        2.46       11.67      9.32 o 
   6   2  24       41.12       42.12     14.95 o 
   8   2  24      251.81      258.69     18.44 o 
  -7   3  24       19.17      -14.17     14.17 o 
  -5   3  24       53.89       58.35     20.87 o 
  -3   3  24       92.92      117.88     18.39 o 
  -1   3  24     1081.53     1013.89     28.73 o 
   1   3  24      272.92      298.27     26.42 o 
   3   3  24       81.89       82.68     12.55 o 
   5   3  24      200.28      176.99     15.71 o 
   7   3  24       91.83      110.35     22.49 o 
  -6   4  24       35.70      -17.84     21.49 o 
  -4   4  24       12.49       24.10     15.99 o 
  -2   4  24       50.07       86.35     13.47 o 
   0   4  24       23.62       39.15     13.09 o 
   2   4  24       63.29      111.45     14.90 o 
   4   4  24       55.91       55.45     17.77 o 
   6   4  24      399.52      368.75     20.44 o 
  -5   5  24       63.61       33.14     25.15 o 
  -3   5  24        3.74        7.98     16.20 o 
  -1   5  24        4.31        6.04     15.32 o 
   1   5  24        1.12       14.93     16.20 o 
   3   5  24       68.62       76.41     12.74 o 
   5   5  24       91.38      101.44     15.72 o 
  -4   6  24       27.46       14.51     37.34 o 
  -2   6  24       29.83       13.53     17.34 o 
   0   6  24        5.51       26.21     20.80 o 
   2   6  24       23.02       -2.54     39.92 o 
  -8   0  25       27.84       21.29     19.77 o 
  -6   0  25      425.50      432.68     22.14 o 
  -4   0  25       24.48       47.86     14.42 o 
  -2   0  25       81.98       64.97     26.66 o 
   0   0  25       66.12       68.69     13.49 o 
   2   0  25      309.64      267.04     18.13 o 
   4   0  25      252.08      224.08     17.21 o 
   6   0  25       49.71       61.17     17.50 o 
   8   0  25        0.85       27.90     17.08 o 
  -7   1  25       12.20       16.91     14.81 o 
  -5   1  25      316.07      329.17     16.98 o 
  -3   1  25      648.05      666.20     33.95 o 
  -1   1  25      337.03      358.06     23.53 o 
   1   1  25      437.00      489.12     15.60 o 
   3   1  25      842.87      772.72     20.20 o 
   5   1  25      113.11      136.92     10.97 o 
   7   1  25       59.36       49.58     12.46 o 
  -8   2  25       19.75        9.25     17.29 o 
  -6   2  25       28.49       24.54     13.02 o 
  -4   2  25      240.63      255.08     34.46 o 
  -2   2  25      647.06      596.44     39.58 o 
   0   2  25     1164.97     1143.18     30.68 o 
   2   2  25      524.58      584.83     17.31 o 
   4   2  25        3.31       19.15      9.45 o 
   6   2  25       43.13       52.49     18.08 o 
  -7   3  25        4.76       13.65     15.12 o 
  -5   3  25      120.56       81.26     24.50 o 
  -3   3  25      140.38      156.90     18.96 o 
  -1   3  25      185.42      182.72     14.92 o 
   1   3  25      363.49      386.32     19.16 o 
   3   3  25      225.58      236.20     20.23 o 
   5   3  25       21.98       29.15     12.71 o 
   7   3  25      377.95      382.42     21.32 o 
  -6   4  25        3.20      -21.63     21.63 o 
  -4   4  25       26.55       47.22     16.55 o 
  -2   4  25       20.42       29.14     12.39 o 
   0   4  25       15.76       30.17     12.74 o 
   2   4  25      293.03      303.12     18.58 o 
   4   4  25       18.77       27.30     13.11 o 
   6   4  25      133.21      155.28     19.09 o 
  -5   5  25       90.89      104.51     26.80 o 
  -3   5  25      151.25      146.70     18.72 o 
  -1   5  25       13.61       24.37     15.60 o 
   1   5  25       93.33       92.46     17.79 o 
   3   5  25       74.37       49.15     47.09 o 
   5   5  25       52.91       74.68     14.97 o 
  -2   6  25        1.45      -10.33     17.19 o 
   0   6  25       85.63       65.53     17.54 o 
   2   6  25       26.19       -7.40     21.42 o 
  -8   0  26      172.47      169.86     23.84 o 
  -6   0  26       16.27       28.52     14.42 o 
  -4   0  26       55.78       55.19     14.45 o 
  -2   0  26      307.39      279.01     31.44 o 
   0   0  26        1.33       -8.74     12.23 o 
   2   0  26      288.59      251.64     17.97 o 
   4   0  26      545.52      523.03     23.70 o 
   6   0  26       31.15       40.51     16.81 o 
   8   0  26       23.23       26.59     17.57 o 
  -7   1  26       83.72       95.21     16.10 o 
  -5   1  26       40.37       40.24     12.35 o 
  -3   1  26     1196.24     1085.85     56.50 o 
  -1   1  26        7.80       42.83     18.12 o 
   1   1  26      701.27      625.32     17.59 o 
   3   1  26      762.03      718.51     19.43 o 
   5   1  26      266.82      268.38     13.17 o 
   7   1  26       46.05       40.65     12.83 o 
  -8   2  26        5.11      -12.81     17.06 o 
  -6   2  26       37.21       44.05     13.17 o 
  -4   2  26      222.93      215.73     21.91 o 
  -2   2  26      520.12      489.21     30.29 o 
   0   2  26      590.46      548.14     21.07 o 
   2   2  26      749.23      714.02     19.30 o 
   4   2  26      193.92      184.67     11.86 o 
   6   2  26      191.66      197.72     14.12 o 
  -7   3  26        0.87      -11.53     14.90 o 
  -5   3  26      128.43      116.30     28.94 o 
  -3   3  26      139.90      131.06     18.22 o 
  -1   3  26       23.33       27.89     12.20 o 
   1   3  26      244.02      232.93     16.61 o 
   3   3  26      128.23      128.44     13.79 o 
   5   3  26      180.08      187.37     15.76 o 
   7   3  26       69.72       79.05     14.81 o 
  -6   4  26        0.05      -21.15     21.15 o 
  -4   4  26       23.03       12.74     18.12 o 
  -2   4  26      210.07      210.50     15.67 o 
   0   4  26       49.80       55.19     13.11 o 
   2   4  26      196.89      195.68     17.44 o 
   4   4  26       70.72       64.82     13.76 o 
   6   4  26       61.38       70.62     14.05 o 
  -5   5  26       14.01       -1.93     23.97 o 
  -3   5  26        6.28       32.49     16.77 o 
  -1   5  26       43.17       20.81     15.88 o 
   1   5  26       11.77      -15.39     15.39 o 
   3   5  26       81.49      109.60     53.29 o 
  -2   6  26       50.17       47.98     31.38 o 
   0   6  26       30.79       30.82     16.95 o 
   2   6  26       33.32        4.66     17.91 o 
  -8   0  27       28.10       32.10     20.53 o 
  -6   0  27       62.13       66.26     15.00 o 
  -4   0  27      472.99      451.68     35.65 o 
  -2   0  27      161.24      169.73     28.12 o 
   0   0  27        0.45       32.10     24.45 o 
   2   0  27        3.78       14.63     13.42 o 
   4   0  27      207.41      235.25     17.48 o 
   6   0  27        5.37        7.99     15.71 o 
  -7   1  27       79.11       81.82     13.36 o 
  -5   1  27       15.36       18.90     11.95 o 
  -3   1  27      327.65      330.49     23.18 o 
  -1   1  27      331.57      282.00     22.06 o 
   1   1  27        4.50       15.93     11.52 o 
   3   1  27      697.40      619.97     20.45 o 
   5   1  27      235.07      242.00     12.69 o 
   7   1  27        9.33       14.19     12.02 o 
  -6   2  27       34.87       31.74     13.02 o 
  -4   2  27       10.74        4.97     17.14 o 
  -2   2  27       60.24       72.98     19.02 o 
   0   2  27      212.90      220.80     15.62 o 
   2   2  27      257.64      261.49     12.86 o 
   4   2  27      201.30      184.55     11.98 o 
   6   2  27      332.09      347.09     16.98 o 
  -7   3  27       30.53       21.23     15.62 o 
  -5   3  27       17.61       34.62     15.65 o 
  -3   3  27      115.02       98.16     17.47 o 
  -1   3  27       42.21       63.89     13.29 o 
   1   3  27       88.29       97.71     14.18 o 
   3   3  27        2.10       18.08     16.77 o 
   5   3  27      210.75      220.49     27.01 o 
  -6   4  27       32.01       23.63     22.53 o 
  -4   4  27       14.91       43.85     35.61 o 
  -2   4  27        6.15       36.42     16.65 o 
   0   4  27       65.10       74.31     13.38 o 
   2   4  27        7.49       10.20     13.48 o 
   4   4  27      143.55      146.82     22.36 o 
  -3   5  27       35.42       21.21     16.84 o 
  -1   5  27       22.24       -3.65     15.23 o 
   1   5  27        8.42        6.78     33.41 o 
   3   5  27       10.51      -16.90     16.90 o 
  -6   0  28       15.58       19.61     13.92 o 
  -4   0  28       84.38       90.12     24.53 o 
  -2   0  28      660.05      614.49     40.16 o 
   0   0  28      485.56      419.71     34.97 o 
   2   0  28      106.20       97.80     14.84 o 
   4   0  28       42.69       43.73     13.69 o 
   6   0  28        0.06        5.30     15.71 o 
  -7   1  28       60.57       76.80     13.36 o 
  -5   1  28       49.51       37.91     12.01 o 
  -3   1  28      241.30      217.66     20.93 o 
  -1   1  28        6.99       43.13     17.06 o 
   1   1  28       52.72       45.21     12.17 o 
   3   1  28       47.23       69.24      9.94 o 
   5   1  28      154.79      167.39     13.03 o 
   7   1  28       18.44       31.74     12.35 o 
  -6   2  28      111.59      120.94     14.36 o 
  -4   2  28       22.61       28.62     17.00 o 
  -2   2  28       14.09        6.88     16.42 o 
   0   2  28      338.08      360.22     17.96 o 
   2   2  28      214.28      215.71     15.17 o 
   4   2  28      107.43      120.19     10.83 o 
   6   2  28       38.97       61.44     11.67 o 
  -5   3  28      143.50      118.82     22.12 o 
  -3   3  28       34.23       52.81     17.74 o 
  -1   3  28       54.22       38.50     24.01 o 
   1   3  28       88.56      108.70     14.59 o 
   3   3  28       31.12       34.99     12.56 o 
   5   3  28       36.32       50.70     12.59 o 
  -4   4  28      107.96      121.87     36.48 o 
  -2   4  28       11.54       13.95     16.27 o 
   0   4  28        9.34        1.54     12.29 o 
   2   4  28        6.96      -10.85     13.01 o 
   4   4  28        9.71       11.09     20.46 o 
  -3   5  28       89.05      108.38     19.25 o 
  -1   5  28       19.05       19.45     12.90 o 
   1   5  28       53.31       44.02     37.65 o 
   3   5  28        0.15       12.19     21.97 o 
  -6   0  29      124.49      161.62     16.33 o 
  -4   0  29       17.51       24.66     22.25 o 
  -2   0  29       38.31       45.60     23.70 o 
   0   0  29        0.50       21.63     23.83 o 
   2   0  29       78.61       90.65     14.70 o 
   4   0  29        4.09        5.33     12.89 o 
   6   0  29       85.49       86.67     18.33 o 
  -7   1  29       12.64       33.67     16.47 o 
  -5   1  29        7.50       18.68     11.59 o 
  -3   1  29       66.98       70.35     17.21 o 
  -1   1  29      154.34      131.68     25.87 o 
   1   1  29       85.05       94.78     12.82 o 
   3   1  29       46.33       46.42     15.23 o 
   5   1  29      226.94      235.53     14.39 o 
  -6   2  29       54.56       87.02     13.64 o 
  -4   2  29       75.56       73.38     45.09 o 
  -2   2  29       61.74       48.12     16.77 o 
   0   2  29       36.77       47.65     17.48 o 
   2   2  29      360.65      363.28     23.94 o 
   4   2  29       60.15       61.01      9.96 o 
   6   2  29       63.75       76.67     12.07 o 
  -5   3  29        4.74       -2.23     32.13 o 
  -3   3  29       23.42       46.14     17.83 o 
  -1   3  29        6.52       21.46     17.59 o 
   1   3  29       66.01       71.17     13.87 o 
   3   3  29       94.56      104.94     14.10 o 
   5   3  29       40.40       52.09     13.95 o 
  -4   4  29       51.71       68.92     34.72 o 
  -2   4  29      168.70      171.44     20.00 o 
   0   4  29        6.64       26.49     27.64 o 
   2   4  29        5.32        4.16     13.47 o 
   4   4  29       64.21       79.36     23.15 o 
  -1   5  29       17.01        7.59     13.00 o 
   1   5  29       15.94       21.20     18.50 o 
  -6   0  30       40.21       34.93     21.36 o 
  -4   0  30       36.13       32.38     22.53 o 
  -2   0  30       23.94       27.83     22.94 o 
   0   0  30        7.66       10.47     23.08 o 
   2   0  30        0.34       28.66     13.20 o 
   4   0  30       13.72       47.21     13.79 o 
   6   0  30        0.56       14.67     16.67 o 
  -5   1  30       77.35       63.24     16.37 o 
  -3   1  30       21.15       22.62     15.73 o 
  -1   1  30       18.69       33.04     16.94 o 
   1   1  30       11.22       23.79     16.61 o 
   3   1  30      153.84      151.06     11.23 o 
   5   1  30       46.89       61.86     11.96 o 
  -6   2  30       13.49       43.10     18.18 o 
  -4   2  30       25.95       23.09     18.36 o 
  -2   2  30       37.86       49.81     17.20 o 
   0   2  30       21.05       21.61     16.85 o 
   2   2  30       93.90      101.59     18.48 o 
   4   2  30        2.70       27.09      9.64 o 
  -5   3  30       25.86       15.96     39.30 o 
  -3   3  30       24.56       20.99     17.64 o 
  -1   3  30        4.96       22.53     17.33 o 
   1   3  30       58.05       75.16     13.91 o 
   3   3  30        9.70       12.71     12.53 o 
   5   3  30      126.58      134.82     14.62 o 
  -4   4  30        0.48       -6.22     27.14 o 
  -2   4  30      173.10      174.15     27.60 o 
   0   4  30       46.23       64.39     13.98 o 
   2   4  30        4.62        0.51     13.44 o 
  -1   5  30       88.84      143.93     42.71 o 
  -6   0  31        0.57        8.47     21.56 o 
  -4   0  31       67.04       72.41     23.49 o 
  -2   0  31      131.07       81.72     24.53 o 
   0   0  31       14.67        0.83     23.21 o 
   2   0  31      126.23      109.28     27.01 o 
   4   0  31      371.50      360.72     21.27 o 
  -5   1  31       18.49       18.34     15.33 o 
  -3   1  31        0.33        3.83     15.71 o 
  -1   1  31       17.68        2.66     17.70 o 
   1   1  31       44.35       13.29     16.95 o 
   3   1  31       24.63       45.02     12.84 o 
   5   1  31      175.96      189.79     13.82 o 
  -4   2  31       10.90       20.97     16.34 o 
  -2   2  31       45.62       60.98     17.00 o 
   0   2  31        1.21       21.92     16.53 o 
   2   2  31       14.70       58.18     17.58 o 
   4   2  31      134.03      141.26     11.38 o 
  -5   3  31       30.70       24.36     31.00 o 
  -3   3  31        4.25        2.52     40.26 o 
  -1   3  31       93.46       72.11     18.32 o 
   1   3  31      118.28      110.30     14.60 o 
   3   3  31       68.50       89.17     14.12 o 
  -2   4  31       81.91      129.27     23.60 o 
   0   4  31       62.66       44.30     18.30 o 
   2   4  31        0.82       -0.94     18.21 o 
  -4   0  32       55.05       72.20     23.29 o 
  -2   0  32       49.92       55.66     23.84 o 
   0   0  32        1.19        5.30     23.56 o 
   2   0  32      119.08      136.36     27.91 o 
   4   0  32       51.70       79.76     14.62 o 
  -5   1  32       16.82       -1.57     15.08 o 
  -3   1  32        9.67       11.58     17.26 o 
  -1   1  32       32.43       19.04     16.63 o 
   1   1  32       24.77       25.75     26.62 o 
   3   1  32       48.16       51.15     16.89 o 
   5   1  32       46.11       72.84     11.39 o 
  -4   2  32       41.62       40.15     19.81 o 
  -2   2  32       31.28       27.93     27.07 o 
   0   2  32       70.37       87.99     19.32 o 
   2   2  32       66.66      103.59     13.87 o 
   4   2  32        6.16       30.87     11.92 o 
  -3   3  32        6.23       12.98     17.04 o 
  -1   3  32        3.04        8.85     20.46 o 
   1   3  32       13.97       38.38     17.87 o 
   3   3  32       50.69       82.65     15.52 o 
  -2   4  32      380.14      389.82     27.48 o 
   0   4  32       46.14       74.25     19.10 o 
  -4   0  33       47.32       44.43     22.18 o 
  -2   0  33       10.91       21.84     23.08 o 
   0   0  33        0.14       12.74     23.83 o 
   2   0  33        1.76       47.53     25.90 o 
   4   0  33       69.84       83.77     14.80 o 
  -5   1  33       26.44       29.48     16.08 o 
  -3   1  33        0.51       10.78     15.88 o 
  -1   1  33        5.57       20.17     16.56 o 
   1   1  33       12.87       18.07     24.59 o 
   3   1  33       40.47       65.19     13.00 o 
  -4   2  33       46.59       48.47     17.04 o 
  -2   2  33       13.49       28.51     16.70 o 
   0   2  33       64.89       98.94     18.63 o 
   2   2  33       10.17       27.85     17.35 o 
  -3   3  33       70.92       66.61     18.12 o 
  -1   3  33       80.77       88.28     18.55 o 
   1   3  33       14.55       14.18     23.04 o 
  -4   0  34       35.04       47.74     24.04 o 
  -2   0  34        0.03       28.17     23.35 o 
   0   0  34       45.03       60.83     25.56 o 
   2   0  34        9.01       10.33     24.25 o 
  -3   1  34       61.59       62.69     17.34 o 
  -1   1  34       85.83      122.79     19.70 o 
   1   1  34       24.82       53.30     17.95 o 
   3   1  34       26.05       33.11     17.78 o 
  -2   2  34        9.60       27.06     16.60 o 
   0   2  34       34.88       42.72     17.90 o 
   2   2  34       14.98       36.94     17.47 o 
  -1   3  34       30.03       34.01     27.66 o 
   1   3  34       13.69       17.31     18.07 o 
  -2   0  35       40.97       23.56     23.70 o 
   0   0  35       25.57       72.05     25.77 o 
   2   0  35        1.02       11.85     24.93 o 
  -3   1  35       50.16       73.01     17.60 o 
  -1   1  35       53.70      103.28     19.08 o 
   1   1  35       38.80       85.16     18.71 o 
  -2   2  35       36.89       74.14     33.48 o 
   0   2  35        9.73        2.91     21.18 o 
  -2   0  36      154.37      141.88     28.46 o 
   0   0  36       42.91       95.89     28.18 o 
  -1   1  36      197.78      230.59     24.19 o 
   1   1  36       22.34       66.95     18.53 o 
                                                 
